# Supplementary material for: Unveiling the Molecular Mechanisms of Glioblastoma through an Integrated Network-Based Approach
Source: Biomedicines. 2024 Oct 1;12(10):2237. doi: 10.3390/biomedicines12102237 (PMC11504402; doi:10.3390/biomedicines12102237)
Supplement: Supplementary file 1 [file biomedicines-12-02237-s001.zip]

Archive with 2 entries (2 files):
- Supplementary File A.pdf
- Supplementary File B.xlsx
