# Supplementary material for: Unveiling the Molecular Mechanisms of Glioblastoma through an Integrated Network-Based Approach
Source: Biomedicines. 2024 Oct 1;12(10):2237. doi: 10.3390/biomedicines12102237 (PMC11504402; doi:10.3390/biomedicines12102237)
Supplement: Supplementary file 1 [file biomedicines-12-02237-s001.zip › Supplementary File B.xlsx]

## Sheet: KM_resultP005
ensemble_gene_id	mean_exp	coef	cutoff	p	FDR_BH
ENSG00000115641	8.12961	1.2642	2.2591	1.08267e-05	0.00540538
ENSG00000135423	0.180663	1.17677	0.0808	3.23615e-06	0.00330908
ENSG00000179820	44.5515	1.16591	26.3031	1.30777e-05	0.00572301
ENSG00000119242	27.0722	1.15251	19.7017	1.72222e-05	0.00596627
ENSG00000107819	41.4932	1.1262	30.6398	2.30573e-05	0.00677315
ENSG00000184368	6.61136	1.12509	0.853	3.70384e-06	0.00330908
ENSG00000176383	0.790262	1.09645	0.2482	3.24424e-05	0.00677315
ENSG00000183287	0.377547	1.09373	0.0473	4.13015e-06	0.00350547
ENSG00000142408	8.96669	1.07708	11.2091	7.95988e-07	0.0017591
ENSG00000120328	2.59599	1.07473	1.04	1.46228e-05	0.00576719
ENSG00000106526	0.363723	1.07356	0.1237	1.36397e-05	0.00576719
ENSG00000164309	3.67229	1.06811	1.8232	1.10251e-06	0.00192516
ENSG00000177694	1.46831	1.05639	1.2228	2.36294e-07	0.000802219
ENSG00000171873	5.41409	1.04653	1.0206	0.000110147	0.00963782
ENSG00000099290	18.939	1.0434	13.4637	0.000103737	0.00954453
ENSG00000275183	4.17534	1.03808	2.5883	5.61154e-05	0.00783354
ENSG00000149091	35.4864	1.03477	26.9816	2.7058e-06	0.00306206
ENSG00000131471	2.20641	1.03243	1.1464	6.56144e-06	0.0041252
ENSG00000163239	0.596533	1.02441	0.3004	2.57446e-05	0.00677315
ENSG00000127124	6.24301	1.00812	3.3312	0.000150834	0.0103932
ENSG00000113924	2.04318	1.00452	0.4794	2.05149e-07	0.000802219
ENSG00000079313	16.7042	1.00342	11.7956	7.49925e-05	0.00826878
ENSG00000180535	0.841689	1.002	0.3592	2.14004e-05	0.00660493
ENSG00000071242	30.1112	0.99364	19.6842	1.83012e-05	0.00620877
ENSG00000124216	8.01367	0.98965	2.9339	3.29121e-05	0.00677315
ENSG00000063245	34.8625	0.989125	26.0865	0.000214029	0.0119147
ENSG00000009694	5.82986	0.988183	8.8503	1.49488e-05	0.00576719
ENSG00000171680	8.35119	0.987004	3.9592	0.00019215	0.0113255
ENSG00000127377	0.27499	0.984678	0.0968	1.07841e-05	0.00540538
ENSG00000108819	75.8584	0.983696	59.6177	7.07433e-05	0.00825626
ENSG00000135925	1.76232	0.982204	0.228	0.000141579	0.0103085
ENSG00000144711	34.5955	0.980115	22.8304	9.54614e-05	0.00933279
ENSG00000172350	1.51952	0.976758	0.4705	6.84945e-05	0.00824136
ENSG00000140403	12.0927	0.976564	6.3771	7.38699e-05	0.00826878
ENSG00000139998	23.6865	0.975103	15.4293	1.04545e-05	0.00540538
ENSG00000254827	1.41612	0.974495	0.728	0.000178674	0.0110693
ENSG00000203485	20.9526	0.973726	24.1352	2.50377e-06	0.00306206
ENSG00000175426	18.6914	0.972734	21.8518	3.67978e-06	0.00330908
ENSG00000198691	0.325101	0.971008	0.1522	0.000195802	0.0114808
ENSG00000178015	0.913073	0.967387	0.2912	0.00023619	0.0121864
ENSG00000261739	0.116913	0.967113	0.1549	3.08398e-05	0.00677315
ENSG00000168032	2.5828	0.963059	0.5597	0.000151456	0.0103932
ENSG00000119669	67.3568	0.96258	46.0374	0.000106905	0.00960161
ENSG00000173227	4.49187	0.961182	1.6205	0.000131316	0.0102252
ENSG00000133135	3.82734	0.96026	0.5339	3.26154e-05	0.00677315
ENSG00000183760	0.6449	0.959108	0.0734	0.000187728	0.0112207
ENSG00000124103	0.196884	0.954586	0.3135	2.56128e-05	0.00677315
ENSG00000188522	0.835876	0.954261	0.2651	7.0749e-05	0.00825626
ENSG00000110888	15.3694	0.951547	14.0755	1.9285e-06	0.00272803
ENSG00000139209	2.2576	0.950626	0.0808	0.000114019	0.00982472
ENSG00000186212	0.971959	0.947725	0.2192	9.78732e-06	0.00540538
ENSG00000122254	13.3795	0.946412	5.2402	1.63894e-06	0.00252918
ENSG00000189410	4.09248	0.939468	1.0349	7.47978e-05	0.00826878
ENSG00000141750	40.6682	0.935969	8.5441	0.000562339	0.015752
ENSG00000087085	18.7951	0.931682	8.8907	7.94138e-05	0.0085863
ENSG00000156463	0.306233	0.930866	0.1322	2.59686e-06	0.00306206
ENSG00000198825	20.7504	0.930642	22.5737	3.26936e-05	0.00677315
ENSG00000215915	4.4448	0.929988	2.1464	6.19923e-06	0.00404738
ENSG00000101638	9.15921	0.929366	1.5166	0.000396102	0.014027
ENSG00000053328	1.41493	0.927139	0.5303	5.46995e-05	0.00783354
ENSG00000175591	0.40479	0.921578	0.2222	3.39485e-06	0.00330908
ENSG00000064932	28.9591	0.919602	14.7613	0.000342213	0.0134586
ENSG00000105376	10.1181	0.917806	7.8836	1.97884e-05	0.00622053
ENSG00000080031	3.03298	0.917383	1.3419	1.53991e-05	0.00580887
ENSG00000178718	9.29119	0.916343	4.3875	0.000622027	0.0163011
ENSG00000139899	3.09256	0.915037	4.1294	4.88049e-05	0.00746364
ENSG00000155903	8.54474	0.913467	7.5023	1.07053e-05	0.00540538
ENSG00000144815	10.1579	0.913202	7.0681	1.97769e-05	0.00622053
ENSG00000146904	1.21848	0.913056	1.3225	5.23965e-06	0.00404286
ENSG00000116141	6.26923	0.912702	8.867	5.08268e-05	0.00770343
ENSG00000278195	0.801671	0.912183	0.5364	5.45608e-05	0.00783354
ENSG00000241563	1.42012	0.911915	1.6662	3.47136e-05	0.00677315
ENSG00000163793	0.190389	0.91185	0.1724	2.96095e-05	0.00677315
ENSG00000168748	1.35941	0.911673	1.4061	2.90343e-05	0.00677315
ENSG00000061337	40.4821	0.911454	15.4829	0.000315219	0.0132042
ENSG00000154478	0.675768	0.911356	0.2318	6.01497e-06	0.00404738
ENSG00000170209	0.584877	0.907669	0.1495	0.00092225	0.0191111
ENSG00000083844	8.76507	0.904652	7.2511	3.14399e-05	0.00677315
ENSG00000104361	7.11738	0.904326	3.209	0.000629869	0.0163237
ENSG00000155970	7.40061	0.896051	6.888	1.18703e-05	0.00559716
ENSG00000061273	20.5646	0.895154	16.0355	7.46538e-05	0.00826878
ENSG00000170684	3.42597	0.893431	4.4284	3.24901e-05	0.00677315
ENSG00000162975	99.6984	0.891498	16.0197	0.000410706	0.0141726
ENSG00000173826	0.206039	0.889707	0.0779	0.000112788	0.00976824
ENSG00000119684	8.3751	0.888873	6.1769	0.000250566	0.012333
ENSG00000275572	0.168001	0.888753	0.087	1.16505e-05	0.00559716
ENSG00000088899	40.4617	0.888193	21.3879	0.000396898	0.014027
ENSG00000069424	11.8096	0.887338	8.6129	8.11674e-06	0.00480163
ENSG00000080819	19.1143	0.887156	14.9066	0.000239919	0.012304
ENSG00000122566	219.153	0.886546	283.562	9.48464e-05	0.00933279
ENSG00000124134	2.95434	0.886375	0.526	0.000242472	0.0123232
ENSG00000188766	12.7277	0.886357	6.656	0.000116222	0.0099387
ENSG00000132535	31.8681	0.885383	24.9475	2.74242e-05	0.00677315
ENSG00000135312	0.470809	0.882557	0.1084	0.00104307	0.0195708
ENSG00000142279	2.69649	0.882357	2.1529	2.7844e-05	0.00677315
ENSG00000197483	8.10999	0.881733	5.2011	0.00099873	0.0193975
ENSG00000170074	0.260015	0.87905	0.3032	3.45574e-05	0.00677315
ENSG00000148634	5.45118	0.878768	6.5324	5.16189e-05	0.00775425
ENSG00000186765	0.768863	0.878525	0.3589	0.000216282	0.0119417
ENSG00000157625	6.09276	0.874032	7.3599	0.000124638	0.0101613
ENSG00000269533	0.370932	0.872666	0.2709	2.42195e-05	0.00677315
ENSG00000188993	3.1648	0.872262	1.6222	1.86537e-05	0.00620877
ENSG00000128408	2.65816	0.871742	0.4178	0.000494141	0.0151136
ENSG00000151148	14.0801	0.87027	16.5311	4.36101e-05	0.00718721
ENSG00000186111	49.8772	0.869065	41.1718	4.51146e-05	0.00719397
ENSG00000149305	0.415773	0.868622	0.104	1.31486e-05	0.00572301
ENSG00000160396	1.37389	0.867445	0.37	1.43736e-05	0.00576719
ENSG00000177034	12.9247	0.86741	16.4943	0.00013899	0.0103085
ENSG00000105223	216.111	0.867067	202.191	8.20307e-06	0.00480163
ENSG00000100697	14.5781	0.8668	11.594	1.60162e-05	0.00585271
ENSG00000131019	4.55185	0.866796	1.8667	0.000863998	0.0186833
ENSG00000157782	5.76085	0.865999	1.9453	1.23877e-05	0.00568329
ENSG00000153914	12.0245	0.865518	14.7802	8.36746e-05	0.00871397
ENSG00000179528	1.11845	0.864559	0.4133	0.000141466	0.0103085
ENSG00000197114	4.16193	0.864237	2.8605	0.000350019	0.0135071
ENSG00000142156	363.445	0.863574	157.976	6.47643e-05	0.00819024
ENSG00000165917	0.532347	0.863294	0.2026	0.000199188	0.0115795
ENSG00000145335	11.3437	0.861707	9.0168	3.46413e-05	0.00677315
ENSG00000139194	0.898383	0.861386	0.4459	0.000588223	0.0159506
ENSG00000116176	0.296955	0.861022	0.0627	0.000772775	0.0177508
ENSG00000105321	16.5119	0.86048	13.1766	7.10111e-05	0.00825626
ENSG00000239704	0.300254	0.860301	0.1032	0.000477874	0.0148298
ENSG00000173517	9.49369	0.86019	12.5395	0.000228674	0.012121
ENSG00000159216	10.4107	0.859851	14.9733	3.01974e-05	0.00677315
ENSG00000197016	8.63758	0.858676	7.2379	3.77955e-05	0.0068858
ENSG00000160796	5.82842	0.858481	3.9294	0.000104566	0.00954453
ENSG00000160111	1.45218	0.858333	0.2343	0.000373477	0.0137116
ENSG00000115593	0.342468	0.857786	0.1224	2.51411e-05	0.00677315
ENSG00000205464	3.01819	0.85771	3.9681	0.000138668	0.0103085
ENSG00000072062	58.0237	0.857562	49.9104	7.04411e-05	0.00825626
ENSG00000139496	15.509	0.857423	11.456	0.00152418	0.0223495
ENSG00000106236	88.0375	0.856638	15.8858	4.74956e-05	0.00732943
ENSG00000100441	10.8674	0.855225	6.532	0.000184357	0.011211
ENSG00000114812	1.82954	0.855181	1.3725	1.44745e-05	0.00576719
ENSG00000125503	33.6689	0.854942	24.4321	0.000873358	0.0187187
ENSG00000187775	1.33614	0.854903	0.6688	0.000123281	0.0101587
ENSG00000080573	37.4967	0.854533	27.1683	8.58718e-05	0.00888826
ENSG00000008853	16.8389	0.854429	21.1434	0.00016454	0.0107618
ENSG00000130368	0.182482	0.853404	0.0921	3.29486e-05	0.00677315
ENSG00000163914	0.199336	0.853398	0.2472	0.000185716	0.011211
ENSG00000038382	43.8781	0.852967	20.8775	0.000936341	0.0191116
ENSG00000120937	1.77702	0.852603	0.1022	0.000742592	0.0174834
ENSG00000185112	14.0435	0.851484	6.835	0.00139412	0.0217368
ENSG00000165995	3.23033	0.850652	1.533	0.000227692	0.0121162
ENSG00000170468	8.7679	0.850604	5.1079	0.000828237	0.0183064
ENSG00000283599	0.271018	0.850598	0.0446	0.000216675	0.0119417
ENSG00000203772	1.49274	0.848808	0.6037	6.65702e-05	0.00819571
ENSG00000049283	0.401048	0.848734	0.1672	3.70121e-05	0.0068858
ENSG00000182378	17.9393	0.848662	10.0152	0.000721385	0.0173836
ENSG00000248099	0.429344	0.848574	0.655	0.000183019	0.011211
ENSG00000224420	1.93829	0.847892	1.0437	0.00112205	0.0202405
ENSG00000116285	49.7049	0.847361	25.1003	0.000153679	0.0103932
ENSG00000080845	40.687	0.847343	30.2155	0.000435076	0.0144262
ENSG00000169885	0.762625	0.847031	0.2986	0.000105144	0.00954453
ENSG00000060140	1.11263	0.846028	0.1773	6.42748e-05	0.00819024
ENSG00000157881	19.8826	0.845397	24.5238	0.000149756	0.0103932
ENSG00000187678	55.6174	0.845385	15.5084	0.00187214	0.0245402
ENSG00000186340	19.3517	0.844962	8.3198	0.000737355	0.0174552
ENSG00000110171	10.8156	0.844724	7.6643	0.000743936	0.0174907
ENSG00000197102	30.8046	0.844119	17.3604	0.000690371	0.0170832
ENSG00000180626	6.1324	0.843517	8.6904	0.00034758	0.0135015
ENSG00000188747	14.6978	0.843343	9.7108	0.00010919	0.00961701
ENSG00000108231	3.8554	0.842946	4.8368	9.59612e-05	0.00933279
ENSG00000105556	8.89198	0.8425	7.5619	0.000175838	0.0110142
ENSG00000115598	0.470132	0.842037	0.3737	1.62048e-05	0.00585271
ENSG00000255150	5.25921	0.840759	2.6334	0.00043895	0.0144965
ENSG00000138166	28.3462	0.840657	12.6111	0.00134815	0.0213677
ENSG00000169427	1.45825	0.840392	0.1849	0.000294638	0.0128696
ENSG00000011028	108.04	0.839912	85.2035	2.2329e-05	0.00676849
ENSG00000174145	0.545056	0.83978	0.2959	0.000166209	0.0107687
ENSG00000143382	4.95189	0.839532	5.2317	3.78891e-05	0.0068858
ENSG00000091622	5.0753	0.839474	2.2182	0.000103311	0.00954453
ENSG00000143195	15.7177	0.839276	22.3298	0.000270158	0.0125595
ENSG00000167178	4.831	0.838807	0.5368	0.00099686	0.0193834
ENSG00000161091	34.9077	0.837211	28.1694	0.000251189	0.012333
ENSG00000104804	0.702551	0.837034	0.2029	0.000463881	0.014646
ENSG00000164707	1.3562	0.835493	0.5776	0.000345648	0.0135015
ENSG00000143847	8.77153	0.835408	3.8591	0.000235912	0.0121864
ENSG00000185761	0.557104	0.835276	0.2313	6.50264e-05	0.00819024
ENSG00000197106	13.3832	0.835227	6.2494	6.46851e-05	0.00819024
ENSG00000102287	3.72353	0.83445	0.356	0.000870236	0.0186872
ENSG00000197261	9.01082	0.833629	2.2534	9.58111e-05	0.00933279
ENSG00000185950	58.8509	0.829037	42.7649	4.06687e-05	0.00697325
ENSG00000198010	0.734506	0.826704	0.2974	3.72899e-05	0.0068858
ENSG00000152413	11.1765	0.826574	7.4804	0.000104352	0.00954453
ENSG00000001617	12.6099	0.8259	4.3486	0.00196267	0.025031
ENSG00000253731	2.01328	0.825818	0.6293	0.000335294	0.0134586
ENSG00000109158	1.81644	0.825599	0.5311	1.91999e-05	0.00622053
ENSG00000144802	10.859	0.825178	4.6989	0.000282723	0.0126811
ENSG00000152595	1.92254	0.825036	1.1925	5.86073e-05	0.00783354
ENSG00000134121	54.14	0.824939	21.5627	0.000540222	0.015455
ENSG00000153922	11.3986	0.824126	14.121	0.000481242	0.01488
ENSG00000181027	15.7858	0.823931	14.8227	4.52388e-05	0.00719397
ENSG00000185946	5.23735	0.823815	5.4007	3.98532e-05	0.00697325
ENSG00000070388	0.740564	0.823716	0.2858	0.000280129	0.0126811
ENSG00000012983	17.804	0.823276	12.5651	0.00100763	0.0194672
ENSG00000177675	1.90403	0.823092	0.6059	0.0016305	0.0229691
ENSG00000040608	9.04225	0.823005	10.342	0.00017195	0.0110142
ENSG00000111981	2.2007	0.822974	0.3162	0.000723132	0.0173869
ENSG00000136274	48.8082	0.822557	36.3228	6.55087e-05	0.00819024
ENSG00000170454	2.54378	0.822184	0.2569	0.00212808	0.0256938
ENSG00000099308	21.1408	0.821949	21.8107	0.000225575	0.0121162
ENSG00000088836	7.70982	0.821898	3.2636	4.25024e-05	0.00714335
ENSG00000188573	21.3589	0.820846	4.1443	0.00152472	0.0223495
ENSG00000197930	22.0258	0.820667	14.3614	0.000206601	0.0116513
ENSG00000214193	5.34275	0.820616	4.8352	2.5084e-05	0.00677315
ENSG00000163661	72.2926	0.819685	14.1011	0.00111378	0.0201992
ENSG00000136535	1.45424	0.819662	0.7112	3.01466e-05	0.00677315
ENSG00000198799	6.93475	0.819453	8.3082	0.000338406	0.0134586
ENSG00000110675	17.5578	0.818899	10.6556	0.000141177	0.0103085
ENSG00000129990	11.2486	0.818532	5.8051	3.28689e-05	0.00677315
ENSG00000170236	0.350542	0.818058	0.2077	0.00039493	0.014027
ENSG00000099814	17.8164	0.817476	16.5149	5.74067e-05	0.00783354
ENSG00000138834	41.3175	0.817357	18.8206	0.00109429	0.0200479
ENSG00000106714	1.00898	0.817145	0.9035	4.02147e-05	0.00697325
ENSG00000105711	9.96442	0.816985	9.2873	2.58975e-05	0.00677315
ENSG00000203867	0.778294	0.816591	0.4439	0.000126897	0.0101976
ENSG00000136999	17.3622	0.816159	5.5224	0.00176562	0.0236993
ENSG00000106089	22.023	0.81611	16.4433	4.0466e-05	0.00697325
ENSG00000146374	0.690123	0.81532	0.1367	6.8941e-05	0.00824136
ENSG00000172782	0.495164	0.81382	0.3074	0.000173593	0.0110142
ENSG00000105825	8.16547	0.813419	4.2277	0.000101766	0.00954412
ENSG00000198467	91.7317	0.813344	49.5073	0.000148506	0.0103932
ENSG00000185518	6.75149	0.813307	1.462	4.43583e-05	0.00719397
ENSG00000010322	55.6743	0.813295	41.7827	0.000456519	0.0146083
ENSG00000135426	3.3987	0.812667	0.9802	3.66218e-05	0.0068858
ENSG00000138623	32.9608	0.812658	36.2235	6.82503e-05	0.00824136
ENSG00000230561	0.558848	0.812632	0.6575	0.00076333	0.0176533
ENSG00000130032	1.82102	0.81196	0.1618	0.00081186	0.0181686
ENSG00000125746	13.9557	0.811646	17.2315	0.000177304	0.0110588
ENSG00000188112	0.14057	0.811353	0.0379	0.00132303	0.0213079
ENSG00000124203	0.203875	0.811022	0.142	5.73037e-05	0.00783354
ENSG00000081985	0.643289	0.810969	0.3183	4.18458e-05	0.00710333
ENSG00000130529	8.32725	0.810804	5.5895	0.000955387	0.0192153
ENSG00000142173	228.017	0.810472	56.787	0.000177852	0.0110588
ENSG00000198932	20.1866	0.810425	18.0791	5.94721e-05	0.00788702
ENSG00000159648	0.115274	0.810416	0.049	0.00024455	0.0123313
ENSG00000144550	2.53508	0.810364	1.6998	0.000125707	0.0101613
ENSG00000162188	9.69011	0.809825	2.5407	0.000341155	0.0134586
ENSG00000120875	14.4042	0.80955	4.3451	0.00108679	0.0200342
ENSG00000123983	68.7845	0.809284	86.9704	0.000203429	0.0116487
ENSG00000005961	1.05188	0.809187	0.5601	0.000204772	0.0116513
ENSG00000105063	45.2165	0.80867	36.8109	0.000386766	0.0139926
ENSG00000213983	4.08724	0.808223	2.0364	0.00115066	0.0202619
ENSG00000140519	2.04146	0.808088	0.6743	0.00177108	0.0237286
ENSG00000283071	0.225935	0.807803	0.1055	5.38498e-05	0.00783354
ENSG00000007047	28.4508	0.807796	22.0929	0.000755096	0.0175826
ENSG00000046604	3.33595	0.807627	0.1911	0.000933497	0.0191116
ENSG00000114626	15.7878	0.80736	11.3786	0.000866763	0.0186872
ENSG00000183092	4.23918	0.806957	1.4566	0.00246333	0.0273659
ENSG00000102802	5.89398	0.806229	1.3539	0.000118667	0.0100194
ENSG00000157654	11.8623	0.806074	13.3086	6.66279e-05	0.00819571
ENSG00000083812	8.64701	0.805849	6.7674	0.000409728	0.0141726
ENSG00000185499	8.76945	0.805523	9.1408	7.18908e-05	0.00826878
ENSG00000125266	20.9334	0.805396	16.6698	5.82521e-05	0.00783354
ENSG00000173230	24.5481	0.805382	31.9299	0.000329924	0.0134586
ENSG00000106976	43.3465	0.805153	44.3877	0.000244286	0.0123313
ENSG00000033100	58.4301	0.804519	38.9481	0.00164109	0.0229859
ENSG00000213762	20.5207	0.804051	14.7044	0.000247372	0.0123313
ENSG00000140859	16.2441	0.802882	13.4187	0.00027763	0.0126348
ENSG00000008710	19.4065	0.802824	11.9755	0.000249129	0.012333
ENSG00000164403	18.0876	0.802777	11.4205	0.00101315	0.0194672
ENSG00000188385	0.965606	0.802689	0.3681	0.000137414	0.0103085
ENSG00000083799	13.0626	0.802446	11.2425	6.74084e-05	0.00823207
ENSG00000102001	0.282278	0.802	0.3293	0.000252835	0.012333
ENSG00000131015	7.31235	0.801087	3.2127	0.00184207	0.0242961
ENSG00000062582	0.717937	0.801053	0.4636	0.000413461	0.0142246
ENSG00000141867	28.4505	0.800256	24.5046	0.000214079	0.0119147
ENSG00000182208	19.6317	0.800103	16.2981	0.0012176	0.0206563
ENSG00000185924	3.57078	0.799611	0.5538	0.000735248	0.0174552
ENSG00000196460	0.866232	0.799335	0.2096	0.000522829	0.0153813
ENSG00000241343	1.76769	0.79932	2.1742	0.000392688	0.014027
ENSG00000253305	6.79926	0.799137	0.6115	0.00148315	0.0221429
ENSG00000124785	150.776	0.799104	95.869	0.000100784	0.00950977
ENSG00000131016	67.5716	0.798643	53.7768	7.41878e-05	0.00826878
ENSG00000138316	6.30072	0.798581	2.4097	0.00031446	0.0132042
ENSG00000091844	5.35763	0.798573	2.6809	0.00326075	0.0303532
ENSG00000224982	3.93935	0.797984	4.2083	0.000410776	0.0141726
ENSG00000160767	20.055	0.797595	18.3534	8.22344e-05	0.00865032
ENSG00000262576	3.30193	0.797179	3.5717	0.000186905	0.011211
ENSG00000205693	0.240704	0.796393	0.3334	0.000700359	0.0171305
ENSG00000182511	16.1293	0.796345	9.3069	0.00112547	0.0202405
ENSG00000111344	5.74492	0.796338	2.9709	0.000146789	0.0103932
ENSG00000227268	0.881496	0.796303	0.9853	8.01774e-05	0.008614
ENSG00000139725	0.221266	0.796066	0.109	0.00101404	0.0194672
ENSG00000174938	79.3457	0.795597	26.0209	0.00185612	0.0244056
ENSG00000165643	1.11155	0.795328	0.4265	4.71864e-05	0.00732943
ENSG00000141542	14.725	0.795208	16.0863	0.00016508	0.0107618
ENSG00000102053	1.5106	0.794998	0.218	0.00100899	0.0194672
ENSG00000186272	5.89486	0.794795	4.3944	0.000458666	0.0146351
ENSG00000117245	4.73006	0.794691	2.4373	0.00434782	0.0341377
ENSG00000181408	0.20653	0.794491	0.0358	0.00132224	0.0213079
ENSG00000179832	10.1439	0.794348	7.417	0.00121146	0.0206057
ENSG00000013288	26.3721	0.794081	33.7025	0.000574869	0.0158762
ENSG00000101200	0.115158	0.793864	0.1248	7.8026e-05	0.00854511
ENSG00000120820	4.47803	0.79329	1.553	0.00067778	0.0169196
ENSG00000005381	0.752713	0.792882	0.1724	0.000775139	0.0177811
ENSG00000168263	0.17104	0.792702	0.0622	0.000308784	0.0131348
ENSG00000182218	5.31476	0.792663	3.8372	4.68065e-05	0.00732943
ENSG00000145495	43.2284	0.791979	48.9603	0.000306357	0.0131348
ENSG00000197467	1.16516	0.791167	0.3179	0.000294921	0.0128696
ENSG00000177984	0.358234	0.791075	0.332	0.000229848	0.012121
ENSG00000188026	7.97199	0.790476	6.3501	0.00057917	0.0158827
ENSG00000107521	26.2091	0.790105	31.319	0.000189366	0.0112789
ENSG00000091482	0.435065	0.789882	0.4002	0.00059116	0.0159538
ENSG00000145990	5.26686	0.789812	5.2638	0.000224667	0.0121162
ENSG00000114554	29.6789	0.789719	27.8679	4.53464e-05	0.00719397
ENSG00000125814	42.5122	0.78954	39.667	0.000359576	0.0135873
ENSG00000221995	2.81868	0.789492	1.8349	9.13653e-05	0.00933095
ENSG00000203837	0.137718	0.789126	0.0292	0.000498271	0.0151309
ENSG00000104722	18.7825	0.788444	3.2996	7.87732e-05	0.00857164
ENSG00000071626	22.1618	0.788057	15.9989	0.00211032	0.0256554
ENSG00000133488	0.181513	0.787865	0.1664	0.000181848	0.011211
ENSG00000110148	3.46004	0.787706	2.0483	0.000161196	0.0106971
ENSG00000127561	16.3206	0.786726	3.9557	0.000375183	0.0137116
ENSG00000124493	0.289996	0.786693	0.1292	9.78637e-05	0.00933279
ENSG00000204965	0.232052	0.786258	0.0354	0.00169813	0.0233503
ENSG00000130338	9.07044	0.786258	4.9818	0.00148839	0.022151
ENSG00000137076	111.82	0.785685	80.5833	0.000599095	0.0160152
ENSG00000100345	146.514	0.784832	85.1854	0.000760785	0.0176425
ENSG00000180245	0.261242	0.784537	0.3499	0.000609507	0.0161393
ENSG00000133961	17.7245	0.783912	13.5067	0.00163488	0.0229859
ENSG00000164690	1.98749	0.783252	0.9158	9.20182e-05	0.00933095
ENSG00000286015	0.331254	0.783112	0.1547	0.000151874	0.0103932
ENSG00000126785	38.8659	0.782956	20.3293	0.000315813	0.0132042
ENSG00000135164	27.1683	0.782689	34.7287	0.000684381	0.0169681
ENSG00000239382	1.4967	0.782153	0.8209	0.00175871	0.0236749
ENSG00000188981	0.496922	0.781428	0.3224	0.000108056	0.00961351
ENSG00000179403	70.5545	0.781362	67.7621	3.87075e-05	0.00691642
ENSG00000181788	37.5885	0.781318	28.001	0.00241164	0.027186
ENSG00000249715	0.227439	0.780958	0.0836	0.000587322	0.0159506
ENSG00000075413	14.2664	0.780533	10.2326	0.00279515	0.0284042
ENSG00000128313	0.13772	0.779532	0.1938	0.000502898	0.0152169
ENSG00000141522	193.464	0.778939	174.761	0.000469145	0.0146662
ENSG00000106070	35.7811	0.778458	28.5152	6.56184e-05	0.00819024
ENSG00000130176	7.09901	0.778127	2.2667	0.00221963	0.0261473
ENSG00000166148	1.18721	0.77778	0.5076	0.00305503	0.0295493
ENSG00000131370	4.3502	0.77758	1.9636	0.00174328	0.023636
ENSG00000143858	0.614218	0.776338	0.3035	9.69894e-05	0.00933279
ENSG00000262209	2.69384	0.775924	0.9051	0.000119824	0.0100198
ENSG00000090020	23.4527	0.775867	21.1357	9.78162e-05	0.00933279
ENSG00000122733	11.0523	0.775338	9.7636	0.000456253	0.0146083
ENSG00000139990	26.6526	0.774599	22.4774	0.000461699	0.014646
ENSG00000136750	5.49816	0.774344	3.1997	0.000130049	0.0102252
ENSG00000006128	15.3457	0.774245	18.669	0.000709809	0.0172622
ENSG00000187094	24.3435	0.773962	14.9822	0.000131172	0.0102252
ENSG00000161328	3.43054	0.773908	1.6404	0.00130877	0.0212393
ENSG00000142552	43.9792	0.77376	16.7997	0.00348895	0.0312532
ENSG00000169884	2.86512	0.773742	2.1899	0.000346552	0.0135015
ENSG00000130414	18.1835	0.773736	21.3826	0.000564206	0.0157523
ENSG00000172554	0.334027	0.773735	0.0326	0.00107402	0.0198601
ENSG00000081853	1.74794	0.773649	1.4086	0.000160827	0.0106971
ENSG00000064195	0.286673	0.77352	0.0302	0.00155903	0.0225311
ENSG00000089916	6.65256	0.773442	4.9464	0.00102199	0.0195203
ENSG00000163520	10.7495	0.773422	3.8166	0.000131196	0.0102252
ENSG00000136169	5.48832	0.773329	6.4485	0.000462551	0.014646
ENSG00000167483	0.268551	0.772913	0.1496	0.00201544	0.0253235
ENSG00000154146	245.925	0.772573	146.979	9.11036e-05	0.00933095
ENSG00000162510	0.420021	0.772418	0.2168	0.000282151	0.0126811
ENSG00000160285	41.4251	0.772176	30.3374	0.000655974	0.0166705
ENSG00000146592	19.1966	0.771858	18.8553	0.000139122	0.0103085
ENSG00000134709	0.860556	0.771516	0.1744	0.000152737	0.0103932
ENSG00000125505	69.1249	0.771178	58.0086	0.000283131	0.0126811
ENSG00000188677	12.3372	0.770886	6.2987	0.00360824	0.0316615
ENSG00000072121	8.65172	0.770485	6.6191	0.000428652	0.0144262
ENSG00000118231	2.48497	0.770392	1.5631	0.000388249	0.0139926
ENSG00000147378	0.772572	0.770379	0.47	0.000372787	0.0137116
ENSG00000256525	8.61905	0.770156	9.7323	0.000251069	0.012333
ENSG00000022355	6.32429	0.770062	2.9536	0.00014553	0.0103932
ENSG00000100285	8.90186	0.770027	2.1424	0.000563949	0.0157523
ENSG00000112706	0.351065	0.769617	0.2673	9.23476e-05	0.00933095
ENSG00000187730	6.90726	0.76961	2.2678	0.000174894	0.0110142
ENSG00000169676	0.464454	0.76896	0.0345	0.000449979	0.0145939
ENSG00000284631	0.398441	0.768751	0.6077	0.00030853	0.0131348
ENSG00000123384	144.14	0.768664	84.1304	0.000449096	0.0145939
ENSG00000123200	21.2562	0.768607	27.1114	0.000359808	0.0135873
ENSG00000197993	0.768085	0.768342	1.0272	0.000619009	0.0162657
ENSG00000161267	6.89319	0.768243	4.0285	0.00407738	0.0332598
ENSG00000073670	8.48989	0.767978	3.4116	0.000302535	0.013082
ENSG00000129911	26.7813	0.767798	25.0006	0.000109342	0.00961701
ENSG00000154485	0.294189	0.76762	0.3519	0.000261179	0.0124406
ENSG00000158106	31.6619	0.767515	36.9179	0.000186412	0.011211
ENSG00000188000	0.61348	0.767511	0.1933	7.44515e-05	0.00826878
ENSG00000249853	1.45979	0.76732	1.4863	0.000127358	0.0101976
ENSG00000157542	0.934739	0.766551	0.2927	0.000261637	0.0124406
ENSG00000135048	15.4267	0.766225	15.2624	7.50157e-05	0.00826878
ENSG00000147437	2.01149	0.766111	2.8531	0.000895272	0.0190681
ENSG00000096433	4.46568	0.765904	2.4525	0.000234509	0.0121864
ENSG00000133019	2.89136	0.765648	1.0461	0.000129758	0.0102252
ENSG00000128564	145.287	0.765347	13.1762	0.0024119	0.027186
ENSG00000145780	47.4074	0.765306	45.028	6.16613e-05	0.00805154
ENSG00000066405	0.198778	0.765084	0.1824	0.000224997	0.0121162
ENSG00000255639	0.221513	0.765075	0.2982	0.000952647	0.0192057
ENSG00000134874	18.7241	0.764936	10.8081	0.00150397	0.0222192
ENSG00000077522	18.6189	0.763763	19.3056	0.000123022	0.0101587
ENSG00000023445	6.80385	0.763002	1.5192	0.00125169	0.0208869
ENSG00000109736	79.4075	0.762967	54.182	0.00288684	0.0287757
ENSG00000133392	1.64609	0.762773	0.4742	0.00130204	0.021165
ENSG00000144136	52.0782	0.761749	32.7647	0.00114234	0.0202606
ENSG00000105717	3.06229	0.760996	2.8473	0.000173459	0.0110142
ENSG00000180336	0.38234	0.760928	0.4728	0.000529873	0.0153969
ENSG00000131374	29.1631	0.760767	19.7953	0.00208482	0.0255688
ENSG00000182256	0.469239	0.760564	0.1573	0.000152125	0.0103932
ENSG00000164506	4.4529	0.759729	2.3422	0.00042549	0.0144262
ENSG00000177283	10.4003	0.759439	6.1819	0.000136176	0.0103085
ENSG00000006453	0.86567	0.759222	0.3989	0.000319703	0.0132688
ENSG00000167522	14.6088	0.759118	9.963	0.0019858	0.0251416
ENSG00000151882	0.645642	0.759065	0.3181	0.000128489	0.0102252
ENSG00000138769	1.82387	0.758983	1.2291	0.000161953	0.0106971
ENSG00000108861	60.0975	0.758831	72.9445	0.000745215	0.0174966
ENSG00000080644	0.882065	0.75876	0.1433	0.00123905	0.0208159
ENSG00000183060	4.64139	0.758709	3.5069	0.000696624	0.0171222
ENSG00000100503	11.8339	0.758678	8.7352	0.000644792	0.0165337
ENSG00000107165	0.337649	0.758217	0.2424	0.000546901	0.0155245
ENSG00000144935	9.6999	0.757987	12.0709	0.000910269	0.0191111
ENSG00000051009	22.7048	0.757961	15.9353	0.00167582	0.0232031
ENSG00000149927	5.75739	0.757734	3.9534	0.000245228	0.0123313
ENSG00000156515	76.6881	0.757645	60.5432	0.00027683	0.0126347
ENSG00000070404	23.7812	0.757459	22.4526	0.000161541	0.0106971
ENSG00000197635	2.90358	0.757416	0.6398	0.00258788	0.0276407
ENSG00000164061	9.02049	0.757296	1.923	0.00328936	0.0303792
ENSG00000171603	295.338	0.757217	254.945	0.00015891	0.010662
ENSG00000140398	6.50619	0.757194	9.104	0.00101002	0.0194672
ENSG00000099326	14.9953	0.757112	9.4115	0.000650857	0.0166206
ENSG00000184350	0.761039	0.756701	0.4122	0.000338378	0.0134586
ENSG00000100949	22.0746	0.756612	17.4892	0.00304374	0.0294676
ENSG00000175544	2.37821	0.75641	3.2241	0.000352516	0.0135078
ENSG00000110455	5.99401	0.756353	5.5935	0.000165468	0.0107618
ENSG00000180801	11.709	0.756349	2.741	0.00276653	0.0284042
ENSG00000164049	0.506724	0.75577	0.6451	0.000399099	0.0140286
ENSG00000147676	4.52775	0.755722	2.3096	0.000203809	0.0116487
ENSG00000084674	0.104671	0.755513	0.0249	0.000515153	0.0152937
ENSG00000006116	10.521	0.755496	2.1745	0.00010817	0.00961351
ENSG00000163833	0.126968	0.75538	0.059	0.000232123	0.012124
ENSG00000146360	0.556236	0.755306	0.2158	0.000362858	0.0136336
ENSG00000173442	17.6005	0.754787	16.0933	0.000116513	0.0099387
ENSG00000145708	4.01608	0.754457	2.7665	0.00011923	0.0100194
ENSG00000132688	502.906	0.754449	794.986	0.00074124	0.0174758
ENSG00000197321	4.31725	0.754251	2.3861	0.00061457	0.0161993
ENSG00000137494	6.82738	0.753967	4.4207	0.00169782	0.0233503
ENSG00000110713	25.6266	0.753867	20.6307	0.000900794	0.0190953
ENSG00000182264	0.326549	0.75355	0.0935	0.00318548	0.0301077
ENSG00000153902	17.809	0.753173	8.7401	0.000137044	0.0103085
ENSG00000081923	2.02407	0.753028	2.8203	0.000463821	0.014646
ENSG00000186453	0.518148	0.752999	0.7134	0.000575387	0.0158762
ENSG00000182903	12.1592	0.752934	15.2056	0.000491806	0.0150832
ENSG00000188859	8.49122	0.752879	3.8195	0.00204548	0.0253893
ENSG00000168000	1.49965	0.752678	1.0535	0.000801693	0.0180487
ENSG00000022556	0.784054	0.752297	0.9719	0.00109379	0.0200479
ENSG00000176658	7.02399	0.752252	2.6444	0.00387525	0.0325333
ENSG00000150893	7.54771	0.752228	10.0588	0.00140397	0.0217647
ENSG00000159202	66.4995	0.752138	53.8628	0.00316118	0.0300965
ENSG00000143322	7.4387	0.751501	5.7372	0.000905343	0.0190953
ENSG00000121905	43.9349	0.75135	40.6508	0.000697881	0.0171222
ENSG00000179363	0.850863	0.750976	1.1798	0.00093613	0.0191116
ENSG00000142453	38.15	0.750964	35.0928	0.000237663	0.0122252
ENSG00000090339	33.3261	0.750195	11.5504	0.00158302	0.0227418
ENSG00000104888	57.985	0.750159	33.0846	0.000266974	0.0125473
ENSG00000181541	0.745249	0.750068	0.0267	0.000606698	0.0161393
ENSG00000158805	6.84199	0.749934	4.1548	0.00382638	0.0323148
ENSG00000136068	14.7751	0.749796	7.8127	0.002539	0.0274717
ENSG00000073008	15.3632	0.749468	14.5437	0.000138367	0.0103085
ENSG00000188042	122.926	0.749441	70.0108	0.00347826	0.0311905
ENSG00000260325	1.10212	0.749439	0.5246	0.00182922	0.0241642
ENSG00000159899	21.0839	0.749266	13.351	0.00153706	0.022454
ENSG00000103067	0.133235	0.749191	0.1948	0.00220934	0.0261214
ENSG00000167889	11.7979	0.749153	13.6953	0.000448737	0.0145939
ENSG00000171094	3.71271	0.748951	1.4285	0.000509222	0.0152937
ENSG00000120645	4.98855	0.748862	2.5621	0.0001249	0.0101613
ENSG00000180785	2.09539	0.748809	0.319	0.00412452	0.0333853
ENSG00000204131	1.47221	0.74861	0.7823	0.00105222	0.0196231
ENSG00000170425	10.8735	0.748539	6.3403	0.00243042	0.0272499
ENSG00000163703	2.73032	0.748422	3.8323	0.00103954	0.0195708
ENSG00000198915	5.04546	0.747999	3.4184	0.000146657	0.0103932
ENSG00000123454	0.758166	0.747973	0.3322	0.000985283	0.0193834
ENSG00000277149	5.08591	0.747801	7.0909	0.000733114	0.0174552
ENSG00000251664	0.282349	0.74765	0.1575	0.00025246	0.012333
ENSG00000134318	19.2942	0.747139	22.5999	0.000274046	0.0126347
ENSG00000153815	20.5007	0.746904	17.9284	0.000241978	0.0123232
ENSG00000205279	0.61329	0.746765	0.145	0.000136334	0.0103085
ENSG00000171246	30.7023	0.746758	4.1622	0.00318961	0.0301301
ENSG00000076344	7.80441	0.746394	2.221	0.00119345	0.0205191
ENSG00000105278	2.1959	0.746137	0.269	0.00270099	0.0281852
ENSG00000104921	0.972206	0.745691	0.5204	0.000364492	0.0136584
ENSG00000196872	15.5806	0.745485	14.9306	0.000202345	0.0116487
ENSG00000124839	0.837735	0.745374	0.3514	0.000789986	0.0179072
ENSG00000164794	1.32389	0.745087	0.236	0.00013775	0.0103085
ENSG00000060491	42.3908	0.74489	33.9092	0.000942012	0.0191505
ENSG00000070269	4.45617	0.744675	4.5972	0.000125552	0.0101613
ENSG00000185189	47.2088	0.744486	27.3112	0.00178707	0.0238862
ENSG00000178951	20.4966	0.744458	16.0549	0.000698002	0.0171222
ENSG00000151948	4.44996	0.744222	1.1845	0.000366749	0.0136962
ENSG00000181915	33.8349	0.743363	24.8233	0.00586152	0.0382917
ENSG00000133816	5.64707	0.743062	3.6428	0.000231872	0.012124
ENSG00000058335	4.06138	0.742217	2.7829	0.000276884	0.0126347
ENSG00000138944	5.73789	0.742203	5.2243	0.000456967	0.0146083
ENSG00000132840	2.82937	0.741754	1.9809	0.00025172	0.012333
ENSG00000214694	0.550615	0.74158	0.694	0.00134635	0.0213677
ENSG00000225556	0.792078	0.741299	1.0536	0.000515393	0.0152937
ENSG00000169933	1.38489	0.741222	0.2977	0.000142102	0.0103085
ENSG00000126583	11.1306	0.740977	4.3687	0.000390949	0.014027
ENSG00000130758	23.0437	0.740815	20.8928	0.00021495	0.0119241
ENSG00000087116	4.43233	0.740743	1.3529	0.00245596	0.0273413
ENSG00000139318	78.8222	0.740559	41.7242	0.0024865	0.0273856
ENSG00000170027	361.42	0.740479	399.242	0.000367562	0.0136962
ENSG00000174697	0.134506	0.740409	0.0222	0.00114456	0.0202606
ENSG00000129925	52.0288	0.740288	63.4318	0.000566838	0.0157608
ENSG00000107954	7.15107	0.740104	5.4437	0.00022542	0.0121162
ENSG00000130643	11.5642	0.740048	5.1908	0.000221576	0.0121162
ENSG00000095752	3.31475	0.740046	0.8958	0.000665258	0.0167509
ENSG00000114030	21.4344	0.739881	19.1516	0.000408135	0.0141679
ENSG00000116017	4.14019	0.739858	4.0224	0.000184531	0.011211
ENSG00000197535	22.9562	0.739812	14.057	0.000608956	0.0161393
ENSG00000105146	4.31057	0.73974	2.2934	0.00830529	0.0446429
ENSG00000135638	1.07653	0.739558	0.5085	0.000185772	0.011211
ENSG00000112379	7.70292	0.739282	2.5699	0.00101326	0.0194672
ENSG00000099864	63.239	0.739258	32.2053	0.00242645	0.0272416
ENSG00000092529	1.50245	0.739225	0.9254	0.000226709	0.0121162
ENSG00000187583	0.691527	0.739167	0.0734	0.00294131	0.0289778
ENSG00000173137	9.5262	0.739042	13.1227	0.00116972	0.0204661
ENSG00000137817	27.4834	0.738718	25.9649	0.000256719	0.0123613
ENSG00000130810	5.6733	0.738625	4.8166	0.000371042	0.0137116
ENSG00000179841	3.06575	0.738624	1.5551	0.000464186	0.014646
ENSG00000070808	48.0858	0.738604	7.0162	0.000383955	0.0139266
ENSG00000171617	94.3501	0.738378	96.6399	0.000569211	0.0157865
ENSG00000169733	38.6122	0.738347	46.8717	0.000938321	0.0191212
ENSG00000001461	20.7003	0.738314	9.8358	0.0042359	0.0337896
ENSG00000248485	12.4296	0.73822	9.6167	0.000284287	0.0126886
ENSG00000111707	26.1695	0.738116	30.0605	0.00105543	0.0196231
ENSG00000204524	3.32954	0.738057	2.0857	0.00208615	0.0255688
ENSG00000239389	0.363712	0.738034	0.5611	0.00098476	0.0193834
ENSG00000139190	15.8095	0.738015	17.0954	0.000271497	0.0125595
ENSG00000156232	10.3936	0.737783	7.8823	0.0026087	0.027694
ENSG00000169857	9.35755	0.737681	11.064	0.000492259	0.0150832
ENSG00000082293	0.292956	0.737649	0.0443	0.0024682	0.0273841
ENSG00000148572	36.5853	0.737611	28.4763	0.00225758	0.0263023
ENSG00000100341	0.24157	0.737238	0.091	0.000175109	0.0110142
ENSG00000127415	16.0044	0.736949	9.6614	0.00234501	0.0268057
ENSG00000154655	3.966	0.736417	2.7933	0.000578027	0.015877
ENSG00000132821	25.5648	0.736101	29.1365	0.000785622	0.0179023
ENSG00000196663	19.0024	0.736018	11.0611	0.00399823	0.0328877
ENSG00000117523	30.6541	0.735968	38.6574	0.00130026	0.021165
ENSG00000130827	25.0494	0.735912	34.0789	0.00154358	0.0224912
ENSG00000204361	0.140489	0.735741	0.0396	0.00249168	0.0273856
ENSG00000130023	18.51	0.735696	20.4758	0.00172505	0.0234826
ENSG00000078269	8.91642	0.734985	4.9935	0.000175591	0.0110142
ENSG00000163660	21.8698	0.73465	19.0798	0.000340369	0.0134586
ENSG00000072195	11.503	0.734234	7.9808	0.00112826	0.0202405
ENSG00000266714	6.42173	0.734006	4.5417	0.000374916	0.0137116
ENSG00000214279	0.670943	0.733388	0.3244	0.000728586	0.0174552
ENSG00000164066	3.69727	0.733351	4.4884	0.000529561	0.0153969
ENSG00000182583	0.135441	0.732927	0.2226	0.000870783	0.0186872
ENSG00000151952	1.29842	0.73269	0.3834	0.000270289	0.0125595
ENSG00000149657	71.1141	0.732634	91.1641	0.00205592	0.0253924
ENSG00000138443	23.6111	0.732617	29.4274	0.00068472	0.0169681
ENSG00000196498	61.3806	0.732405	41.0761	0.000987996	0.0193834
ENSG00000165985	5.25166	0.732034	0.6186	0.000254838	0.0123613
ENSG00000107863	52.1345	0.73194	53.2587	0.000205621	0.0116513
ENSG00000179168	2.86485	0.731911	3.5286	0.000431981	0.0144262
ENSG00000171462	3.07236	0.731759	1.3147	0.00133243	0.0213194
ENSG00000284976	39.203	0.731391	52.3019	0.00101493	0.0194672
ENSG00000186854	0.687145	0.73127	0.4674	0.000224494	0.0121162
ENSG00000006740	2.35631	0.730848	2.0869	0.000659135	0.0167092
ENSG00000105401	158.794	0.730803	146.113	0.000429053	0.0144262
ENSG00000168081	5.09959	0.730784	5.1115	0.000455645	0.0146083
ENSG00000083444	142.874	0.730754	129.955	0.000163742	0.0107618
ENSG00000173530	6.9886	0.730526	3.738	0.00302832	0.0294238
ENSG00000130304	26.7644	0.730367	18.8889	0.000622552	0.0163011
ENSG00000175874	9.60336	0.730305	3.3931	0.000264025	0.0124842
ENSG00000090615	22.8327	0.730198	20.8886	0.000322	0.0132992
ENSG00000113100	0.879439	0.730057	0.3181	0.000302213	0.013082
ENSG00000135631	21.3793	0.72987	14.1731	0.00298945	0.0292201
ENSG00000160145	5.16572	0.729611	2.7432	0.00129662	0.021165
ENSG00000132694	25.2194	0.729488	29.1086	0.0011301	0.0202405
ENSG00000100312	0.337328	0.729399	0.1311	0.00261936	0.0277551
ENSG00000128881	4.09125	0.728789	2.4739	0.0024597	0.0273435
ENSG00000149577	22.7736	0.728167	18.8294	0.00123468	0.0208129
ENSG00000143178	2.91601	0.727882	2.4768	0.000314801	0.0132042
ENSG00000090686	20.2518	0.727724	15.3354	0.00320078	0.0301517
ENSG00000075391	5.91784	0.727275	7.7863	0.000760197	0.0176425
ENSG00000134107	101.031	0.727182	96.0176	0.000120738	0.0100467
ENSG00000188818	1.92916	0.726778	1.7634	0.00027665	0.0126347
ENSG00000266964	0.345265	0.72674	0.1247	0.000381872	0.0138839
ENSG00000258890	11.4121	0.726618	13.3789	0.00158858	0.0227418
ENSG00000130635	35.4138	0.726512	10.9345	0.000308906	0.0131348
ENSG00000144820	1.31401	0.726372	0.0772	0.000342511	0.0134586
ENSG00000104812	66.516	0.726367	53.7604	0.000368259	0.0136962
ENSG00000167566	17.8609	0.726162	13.3928	0.00323115	0.0303532
ENSG00000117122	11.1245	0.72602	1.7388	0.00351129	0.0313376
ENSG00000139053	0.315849	0.725701	0.081	0.00226218	0.0263217
ENSG00000170113	14.8069	0.725483	8.3437	0.00312027	0.0299078
ENSG00000185567	4.3319	0.725446	0.6137	0.00247209	0.0273856
ENSG00000167476	0.303442	0.725397	0.1199	0.00300436	0.0292929
ENSG00000182545	0.384491	0.725301	0.1425	0.00267282	0.0280589
ENSG00000165197	0.65967	0.72497	0.2604	0.00303201	0.0294238
ENSG00000184349	3.76488	0.724967	2.3087	0.00030287	0.013082
ENSG00000187961	10.4802	0.724922	11.1805	0.000402829	0.0140292
ENSG00000169991	18.0137	0.72482	11.5719	0.00155865	0.0225311
ENSG00000164741	14.1886	0.724619	9.5488	0.000430373	0.0144262
ENSG00000185274	13.6214	0.724416	0.9427	0.0011372	0.0202441
ENSG00000261594	1.73767	0.724038	0.6227	0.00347283	0.0311769
ENSG00000074317	66.4223	0.723964	28.3421	0.000310713	0.013153
ENSG00000077782	32.3836	0.723949	24.2014	0.000309508	0.0131348
ENSG00000161243	6.54094	0.723946	3.2016	0.00184747	0.0243296
ENSG00000215475	0.495942	0.723928	0.1532	0.000820764	0.0182601
ENSG00000008118	6.78318	0.723802	3.2633	0.000227245	0.0121162
ENSG00000175471	2.7179	0.723797	1.0694	0.00250221	0.0273856
ENSG00000120800	10.1616	0.723574	12.8224	0.00178946	0.0238994
ENSG00000156030	11.0619	0.723495	9.0905	0.000375604	0.0137116
ENSG00000121068	18.6858	0.723289	18.3864	0.000173771	0.0110142
ENSG00000026036	0.691235	0.722705	0.3865	0.000565994	0.0157608
ENSG00000197177	11.7305	0.722607	13.8203	0.000327883	0.0134447
ENSG00000107651	12.5745	0.722266	13.1666	0.000341431	0.0134586
ENSG00000143375	2.83609	0.722062	1.9494	0.000990877	0.0193834
ENSG00000167281	3.36946	0.722051	0.5126	0.000395571	0.014027
ENSG00000011083	2.94994	0.721993	1.9125	0.000912156	0.0191111
ENSG00000161960	1.65663	0.721993	0.736	0.00248055	0.0273856
ENSG00000087074	73.442	0.721987	43.1336	0.00369917	0.0319722
ENSG00000168807	9.17039	0.721598	7.0005	0.000609992	0.0161393
ENSG00000084234	322.509	0.721501	235.702	0.00280447	0.0284042
ENSG00000173809	0.220401	0.721391	0.175	0.000372904	0.0137116
ENSG00000130997	0.868086	0.721256	0.4799	0.000425973	0.0144262
ENSG00000155744	4.3244	0.720714	4.0973	0.000357691	0.0135873
ENSG00000166793	5.32671	0.720311	2.2574	0.00360572	0.0316615
ENSG00000160460	7.00655	0.720252	3.8098	0.00143692	0.0219745
ENSG00000166068	54.1168	0.720056	42.1898	0.000442908	0.0145423
ENSG00000007237	68.7064	0.720055	46.4515	0.000209142	0.0117382
ENSG00000079931	53.7813	0.720055	12.8416	0.00167959	0.0232364
ENSG00000101443	8.1539	0.719754	4.163	0.0013693	0.0215308
ENSG00000101327	11.9727	0.719696	5.885	0.000260171	0.0124406
ENSG00000102921	18.9541	0.719382	14.6572	0.0031701	0.0300965
ENSG00000116977	10.2878	0.719198	9.771	0.00028645	0.0126886
ENSG00000116273	32.4773	0.718833	21.6239	0.00363091	0.0317279
ENSG00000050327	0.495358	0.718709	0.3946	0.000587531	0.0159506
ENSG00000166454	42.2089	0.7186	49.9322	0.000709545	0.0172622
ENSG00000118898	5.77452	0.718514	8.0258	0.00249614	0.0273856
ENSG00000184984	0.251485	0.718502	0.0695	0.000928346	0.0191111
ENSG00000117281	0.459607	0.718216	0.2616	0.000733368	0.0174552
ENSG00000158769	12.8539	0.718085	12.5131	0.000246707	0.0123313
ENSG00000145247	100.383	0.718034	28.2205	0.00377929	0.032125
ENSG00000128271	0.113791	0.71766	0.0735	0.000257058	0.0123613
ENSG00000144619	1.13467	0.71758	0.4989	0.000256088	0.0123613
ENSG00000100731	10.1146	0.717533	8.9889	0.000209524	0.0117382
ENSG00000170893	18.9121	0.717455	1.6057	0.00403763	0.0330785
ENSG00000196208	4.02632	0.71737	2.8965	0.00066451	0.0167509
ENSG00000214814	0.101987	0.717297	0.0191	0.00283197	0.0285423
ENSG00000122375	0.279467	0.717252	0.2255	0.000415911	0.0142628
ENSG00000240747	1.08978	0.717058	0.1434	0.00427757	0.0339308
ENSG00000162413	34.3987	0.716794	23.3918	0.00211137	0.0256554
ENSG00000166105	1.23942	0.716702	0.2648	0.00677417	0.0407512
ENSG00000284770	0.323389	0.716144	0.4183	0.00160645	0.0228006
ENSG00000144671	0.21663	0.716088	0.2038	0.000332078	0.0134586
ENSG00000196968	13.8258	0.715857	11.0038	0.00112515	0.0202405
ENSG00000137996	41.7211	0.715582	37.1172	0.00148788	0.022151
ENSG00000175711	2.7908	0.715523	2.4513	0.000318293	0.0132427
ENSG00000165914	5.51428	0.714521	4.0289	0.00175337	0.0236706
ENSG00000157827	80.8383	0.714356	57.4204	0.00303284	0.0294238
ENSG00000270629	1.94124	0.713546	1.4254	0.0004465	0.0145939
ENSG00000167378	18.0294	0.713468	16.5502	0.00041396	0.0142246
ENSG00000198835	12.4399	0.713431	3.1014	0.00648534	0.0400759
ENSG00000155011	1.34677	0.713111	0.8118	0.00046062	0.014646
ENSG00000116299	3.138	0.713088	1.0556	0.00349575	0.0312953
ENSG00000105778	13.4334	0.713049	16.4334	0.00135745	0.021455
ENSG00000238083	2.0226	0.712988	2.3035	0.000351702	0.0135071
ENSG00000260001	1.10021	0.712933	0.3636	0.00183325	0.0241986
ENSG00000213424	0.791673	0.712924	0.2976	0.000350842	0.0135071
ENSG00000057019	19.7528	0.712879	15.6408	0.000339877	0.0134586
ENSG00000066739	7.61698	0.712859	9.094	0.000627047	0.0163011
ENSG00000111799	8.05637	0.712818	1.4908	0.00269544	0.0281622
ENSG00000170949	13.4983	0.712195	10.0233	0.00137258	0.0215374
ENSG00000116237	54.5183	0.711966	41.6495	0.00220645	0.0261214
ENSG00000173214	1.55179	0.711958	1.3414	0.00058579	0.0159506
ENSG00000180543	10.7458	0.71179	12.3075	0.000869008	0.0186872
ENSG00000119915	0.553932	0.711679	0.6634	0.00114582	0.0202606
ENSG00000108576	0.184816	0.711403	0.1374	0.000791186	0.0179072
ENSG00000075151	37.7694	0.711185	47.4785	0.00165206	0.0229859
ENSG00000071553	160.403	0.711076	148.745	0.000522236	0.0153813
ENSG00000131943	28.1727	0.711027	21.7845	0.00386993	0.0325179
ENSG00000116014	3.73276	0.710914	1.4618	0.000335798	0.0134586
ENSG00000155158	3.65799	0.710832	4.5512	0.00221785	0.0261473
ENSG00000165338	4.66542	0.71057	4.5872	0.00030149	0.013082
ENSG00000095564	11.5498	0.710491	11.5774	0.000368727	0.0136962
ENSG00000186297	8.92882	0.710414	4.2123	0.000857752	0.018606
ENSG00000130822	7.27055	0.710185	3.8494	0.000269845	0.0125595
ENSG00000166147	9.2976	0.710149	4.6607	0.00132859	0.0213194
ENSG00000003756	28.0193	0.710111	34.5216	0.00198615	0.0251416
ENSG00000118762	26.18	0.710002	27.4977	0.000171375	0.0110142
ENSG00000077009	0.312971	0.709974	0.212	0.000432959	0.0144262
ENSG00000187944	4.63866	0.709769	3.7155	0.000337431	0.0134586
ENSG00000185352	4.1091	0.70967	0.393	0.00288921	0.0287757
ENSG00000102225	76.1741	0.709501	58.8228	0.00194422	0.0249631
ENSG00000181649	12.7592	0.709437	2.9773	0.00778593	0.0435589
ENSG00000133687	5.07799	0.709193	6.3741	0.00353766	0.0314187
ENSG00000134574	22.4765	0.709182	13.8388	0.00346269	0.0311496
ENSG00000113389	1.04926	0.709118	0.1899	0.00469051	0.0353546
ENSG00000164742	9.46125	0.708988	9.5219	0.000355644	0.0135664
ENSG00000058404	28.9694	0.708681	7.0597	0.00244107	0.0272995
ENSG00000182255	0.755822	0.70863	0.1473	0.000288465	0.0126886
ENSG00000158815	2.02566	0.708531	0.2553	0.0041852	0.0336589
ENSG00000055732	0.482578	0.708514	0.1325	0.000257967	0.01237
ENSG00000112419	3.45455	0.708483	2.612	0.00046767	0.0146662
ENSG00000178974	22.2325	0.708434	17.8762	0.000786754	0.0179023
ENSG00000188763	2.32715	0.707884	1.1571	0.00119732	0.0205297
ENSG00000102003	66.9629	0.707881	53.799	0.000536707	0.0154156
ENSG00000197530	20.2577	0.707446	14.6451	0.00217872	0.0259585
ENSG00000112584	29.1392	0.70736	23.5334	0.000314467	0.0132042
ENSG00000120278	13.3849	0.707231	14.2602	0.000363028	0.0136336
ENSG00000115419	19.7413	0.707198	15.7641	0.000348864	0.0135071
ENSG00000133110	136.704	0.70711	17.2767	0.00043309	0.0144262
ENSG00000161681	10.2033	0.707014	8.7637	0.000881327	0.018842
ENSG00000198064	0.736028	0.706941	1.0244	0.00146788	0.0221402
ENSG00000162881	2.79987	0.706879	1.3221	0.00081541	0.0181686
ENSG00000136883	0.333866	0.70677	0.0221	0.00184739	0.0243296
ENSG00000008056	39.4407	0.706299	20.1847	0.000360194	0.0135873
ENSG00000140955	0.710231	0.706294	0.3983	0.000267578	0.0125473
ENSG00000124212	5.32336	0.706166	2.2781	0.000825889	0.0183064
ENSG00000127399	12.1516	0.705832	3.3459	0.00115911	0.0203684
ENSG00000285868	0.119297	0.705827	0.0374	0.00111209	0.0201901
ENSG00000143632	2.1508	0.705632	1.874	0.000399164	0.0140286
ENSG00000165424	76.0519	0.705527	53.1014	0.00130055	0.021165
ENSG00000112624	10.9048	0.705417	14.1256	0.00162762	0.0229691
ENSG00000181634	0.356387	0.705201	0.152	0.00322031	0.030302
ENSG00000196867	8.13932	0.705148	7.9519	0.000327901	0.0134447
ENSG00000081248	0.224462	0.705043	0.0542	0.00114992	0.0202619
ENSG00000167779	36.7672	0.704985	20.1415	0.000266074	0.0125461
ENSG00000129226	0.140158	0.704886	0.2101	0.000971688	0.0193143
ENSG00000159433	2.601	0.704858	3.1258	0.00151134	0.0222893
ENSG00000214827	0.806346	0.704493	1.028	0.00330159	0.030413
ENSG00000101160	284.534	0.704305	348.457	0.0007521	0.0175369
ENSG00000197121	15.627	0.704247	20.2475	0.00270146	0.0281852
ENSG00000196407	3.47696	0.704136	4.214	0.000681819	0.0169681
ENSG00000101680	3.6726	0.703826	4.5563	0.000986072	0.0193834
ENSG00000120903	0.466843	0.703742	0.3405	0.000767588	0.0176875
ENSG00000166145	4.37755	0.703654	4.4157	0.00063789	0.0164562
ENSG00000138182	3.58378	0.703406	3.262	0.000276768	0.0126347
ENSG00000119125	7.86316	0.703304	5.1386	0.000711678	0.0172829
ENSG00000113327	2.17484	0.703136	0.9215	0.000567297	0.0157608
ENSG00000171450	18.599	0.702688	5.2049	0.000911349	0.0191111
ENSG00000181215	0.472188	0.702564	0.2164	0.000512006	0.0152937
ENSG00000170500	13.3393	0.702492	12.7734	0.000631891	0.0163511
ENSG00000130653	3.8789	0.702271	2.3471	0.00094843	0.0191771
ENSG00000130779	14.2252	0.702255	13.1725	0.000247716	0.0123313
ENSG00000104369	3.5654	0.702192	0.9952	0.00270836	0.0282225
ENSG00000142046	7.21088	0.702184	5.4116	0.000902975	0.0190953
ENSG00000131096	0.381087	0.702	0.2454	0.000721969	0.0173836
ENSG00000125731	0.258835	0.701882	0.1566	0.00201415	0.0253235
ENSG00000116786	103.073	0.70187	92.6225	0.000832662	0.0183564
ENSG00000105227	2.98259	0.701701	1.5152	0.00339363	0.0308498
ENSG00000132386	72.0465	0.701668	73.0294	0.000453046	0.0145939
ENSG00000174791	11.3759	0.701653	12.9291	0.000497195	0.0151253
ENSG00000165416	11.4775	0.70165	14.3695	0.00207058	0.0255251
ENSG00000152034	0.79657	0.701479	0.1662	0.000435318	0.0144262
ENSG00000123892	3.77085	0.701089	5.1229	0.00131876	0.0212794
ENSG00000171914	12.1498	0.700905	8.92	0.000583455	0.0159487
ENSG00000157335	0.468536	0.700763	0.6218	0.00139961	0.0217368
ENSG00000156113	3.63615	0.70049	4.0265	0.00130144	0.021165
ENSG00000213965	19.2429	0.700297	16.7828	0.00144531	0.0220433
ENSG00000119682	21.6586	0.700286	16.9658	0.00103133	0.0195708
ENSG00000130702	22.0054	0.700262	19.3727	0.000255991	0.0123613
ENSG00000136002	32.0693	0.700117	15.7673	0.00421645	0.0337196
ENSG00000114841	3.16855	0.700013	2.0212	0.00205321	0.0253924
ENSG00000214021	7.32169	0.699978	10.0998	0.00269594	0.0281622
ENSG00000102445	5.17697	0.699901	6.771	0.000533651	0.0153969
ENSG00000157152	30.9118	0.699872	17.1105	0.000697345	0.0171222
ENSG00000274322	0.288139	0.699855	0.4046	0.00245629	0.0273413
ENSG00000146950	14.3576	0.699659	15.6272	0.000271537	0.0125595
ENSG00000170759	78.2265	0.699478	55.2685	0.00517978	0.0367127
ENSG00000065802	20.878	0.69918	14.0798	0.00475215	0.0355006
ENSG00000141027	21.6228	0.699144	27.5239	0.00279235	0.0284042
ENSG00000144852	0.227453	0.698858	0.1364	0.00103625	0.0195708
ENSG00000110851	22.9863	0.69883	25.9291	0.000482845	0.0149023
ENSG00000171476	150.162	0.698804	25.8257	0.00498055	0.0361148
ENSG00000129473	31.7094	0.69874	21.1477	0.00132554	0.0213194
ENSG00000119772	13.374	0.698589	14.7533	0.000708764	0.0172622
ENSG00000171872	0.667484	0.698587	0.1851	0.00315487	0.0300965
ENSG00000108352	11.3004	0.698377	7.7646	0.000535536	0.015408
ENSG00000145002	1.0588	0.698359	0.4932	0.00304334	0.0294676
ENSG00000106348	44.212	0.698154	32.8758	0.00478926	0.03561
ENSG00000108679	453.777	0.698048	597.227	0.0013795	0.0215825
ENSG00000206538	0.44208	0.697998	0.1854	0.000969219	0.0193104
ENSG00000070047	28.5388	0.697941	19.9893	0.00398686	0.0328877
ENSG00000261582	1.11266	0.697817	0.6323	0.00101749	0.0194943
ENSG00000221946	12.4082	0.697691	7.3688	0.000329375	0.0134586
ENSG00000184956	0.320682	0.697576	0.2382	0.000496205	0.0151253
ENSG00000167257	12.911	0.697517	10.0949	0.00344031	0.0310361
ENSG00000088053	0.278794	0.697256	0.168	0.000854987	0.0185981
ENSG00000018408	69.0035	0.697254	63.5606	0.000347429	0.0135015
ENSG00000274512	3.13012	0.697092	4.1946	0.00092656	0.0191111
ENSG00000198517	16.1894	0.697071	17.0167	0.000391802	0.014027
ENSG00000122012	1.32243	0.696693	0.8019	0.000813956	0.0181686
ENSG00000165125	0.33582	0.696615	0.2914	0.000989192	0.0193834
ENSG00000020577	17.9628	0.696611	11.0887	0.00231051	0.0266076
ENSG00000275832	37.0439	0.696384	24.7172	0.00204296	0.0253893
ENSG00000054356	25.451	0.696291	7.9894	0.00111986	0.0202405
ENSG00000184156	6.43521	0.696161	6.7149	0.00209371	0.0255873
ENSG00000164900	0.168476	0.696117	0.2215	0.00123231	0.0208129
ENSG00000268163	0.600918	0.69605	0.6994	0.00133095	0.0213194
ENSG00000140992	10.4951	0.695924	12.9714	0.00233499	0.0267272
ENSG00000287725	1.65451	0.69577	0.7401	0.00181196	0.0240511
ENSG00000288611	0.125834	0.695599	0.0187	0.00094724	0.0191771
ENSG00000101246	19.0922	0.69558	16.2568	0.00122973	0.0208123
ENSG00000076356	13.2357	0.695178	14.0715	0.000531797	0.0153969
ENSG00000063180	102.759	0.694894	94.1709	0.00109521	0.0200479
ENSG00000140284	0.599904	0.694473	0.1898	0.000761969	0.0176459
ENSG00000221978	68.1488	0.694473	88.7347	0.00266141	0.027991
ENSG00000183379	1.39415	0.694193	0.4238	0.000830028	0.0183221
ENSG00000113319	3.69413	0.694135	1.8931	0.000288998	0.0126886
ENSG00000251322	14.4564	0.694126	10.472	0.000576125	0.0158762
ENSG00000150961	14.4644	0.694061	12.6875	0.000537961	0.0154255
ENSG00000196912	0.5494	0.693769	0.3248	0.00210629	0.0256554
ENSG00000122644	55.9243	0.693735	80.8383	0.00192729	0.0248979
ENSG00000186732	3.88013	0.693472	0.9355	0.00042586	0.0144262
ENSG00000079337	4.71929	0.693379	2.382	0.00613053	0.0389304
ENSG00000179364	36.8463	0.693348	27.1056	0.00165008	0.0229859
ENSG00000091536	0.278082	0.693314	0.2237	0.000403314	0.0140292
ENSG00000126001	8.24795	0.693298	4.885	0.00504012	0.0362348
ENSG00000022976	3.8801	0.6931	4.8256	0.00120351	0.0205953
ENSG00000162639	6.52377	0.692987	6.839	0.00164959	0.0229859
ENSG00000166170	38.7901	0.692888	27.8679	0.0021318	0.0257012
ENSG00000108389	28.9342	0.692716	34.9522	0.00147662	0.0221429
ENSG00000197479	1.47942	0.692684	0.5419	0.000452741	0.0145939
ENSG00000107929	11.9493	0.692655	9.7285	0.000776269	0.017783
ENSG00000159915	1.61664	0.69264	0.8365	0.000605672	0.0161393
ENSG00000072657	0.537603	0.692517	0.3438	0.00167367	0.0231923
ENSG00000100815	9.25251	0.692477	7.162	0.00119305	0.0205191
ENSG00000146963	22.7831	0.692175	26.0001	0.0012109	0.0206057
ENSG00000167703	26.072	0.692115	17.8473	0.00381048	0.0323016
ENSG00000197217	17.5871	0.692066	18.259	0.000561269	0.015748
ENSG00000141959	99.6588	0.691978	73.7064	0.00433402	0.0341377
ENSG00000167702	20.7534	0.691771	11.9818	0.00176454	0.0236993
ENSG00000136280	29.83	0.691758	33.3425	0.00051309	0.0152937
ENSG00000132639	188.479	0.691592	78.5605	0.000441339	0.0145423
ENSG00000158748	0.546511	0.69152	0.1959	0.000628035	0.0163011
ENSG00000124507	26.8947	0.691464	4.7667	0.000433541	0.0144262
ENSG00000179954	4.28612	0.691424	1.9684	0.000900262	0.0190953
ENSG00000198837	30.0926	0.691385	37.7733	0.00216293	0.0259109
ENSG00000215788	5.24306	0.691334	3.376	0.000644271	0.0165337
ENSG00000124788	10.9011	0.691235	7.5138	0.00280612	0.0284042
ENSG00000134755	1.81739	0.690964	2.0971	0.00051813	0.0152961
ENSG00000244694	1.34704	0.690846	0.5413	0.00113768	0.0202441
ENSG00000145198	2.89661	0.690808	3.0271	0.00171729	0.0234284
ENSG00000176194	0.280224	0.69064	0.1848	0.000850153	0.0185971
ENSG00000174175	0.29983	0.690636	0.1601	0.000695627	0.0171222
ENSG00000176809	6.64313	0.690481	7.5155	0.000720944	0.0173836
ENSG00000149575	9.35098	0.690374	3.3001	0.00104549	0.0195786
ENSG00000176542	3.96418	0.690372	2.5609	0.00434075	0.0341377
ENSG00000125787	1.30142	0.690211	1.3948	0.000929643	0.0191111
ENSG00000183091	0.536873	0.690207	0.2322	0.00440211	0.0343409
ENSG00000205356	22.2505	0.690152	24.0854	0.000546203	0.0155245
ENSG00000035403	31.4385	0.689965	18.033	0.00456545	0.0348622
ENSG00000124593	0.543791	0.689838	0.6463	0.00113774	0.0202441
ENSG00000171045	8.49182	0.68978	6.5574	0.00131538	0.0212758
ENSG00000196878	7.98542	0.689769	8.8202	0.000695762	0.0171222
ENSG00000107159	40.2221	0.689762	41.4551	0.000784006	0.0179023
ENSG00000104866	18.0994	0.689639	15.963	0.000982959	0.0193834
ENSG00000154734	22.2323	0.689619	17.5088	0.000470293	0.0146751
ENSG00000197312	5.75394	0.689457	7.288	0.00143214	0.0219745
ENSG00000141576	20.1221	0.688878	27.2382	0.0019076	0.0247755
ENSG00000163499	0.742653	0.688732	0.3261	0.000331962	0.0134586
ENSG00000078795	0.135362	0.688642	0.0502	0.00202805	0.0253605
ENSG00000100483	9.89982	0.688522	9.7678	0.000506483	0.015271
ENSG00000116337	25.683	0.688298	19.5559	0.00311277	0.0298933
ENSG00000186407	1.97929	0.688198	0.4487	0.00131027	0.0212433
ENSG00000103888	9.70863	0.688194	3.4477	0.00175282	0.0236706
ENSG00000145014	8.64608	0.688149	5.4665	0.00552837	0.0374978
ENSG00000107404	61.8797	0.688141	53.2367	0.00155657	0.0225311
ENSG00000205710	0.254063	0.687511	0.2885	0.00126022	0.0209113
ENSG00000165973	3.45097	0.687462	1.1349	0.000477727	0.0148298
ENSG00000156983	16.2928	0.687432	11.6583	0.00699469	0.0412417
ENSG00000132000	5.22098	0.687368	1.0691	0.00373594	0.0320312
ENSG00000151176	59.0494	0.687363	41.0776	0.00224256	0.0262232
ENSG00000145808	0.372323	0.687317	0.0467	0.00535346	0.0371426
ENSG00000163013	13.8796	0.687201	12.3535	0.000501029	0.0151875
ENSG00000175048	13.1655	0.687189	8.9306	0.00290986	0.028869
ENSG00000167419	0.117792	0.687152	0.052	0.00295245	0.0290202
ENSG00000187498	114.531	0.687146	42.2652	0.00995412	0.0487229
ENSG00000145217	1.93586	0.686924	1.2473	0.00113896	0.0202441
ENSG00000167680	28.9111	0.68669	33.5319	0.000843353	0.0184721
ENSG00000160282	0.879094	0.686245	1.1514	0.00339071	0.0308498
ENSG00000149948	1.467	0.686204	0.8413	0.00165607	0.0229859
ENSG00000146469	1.60276	0.686152	0.7946	0.000634909	0.0164042
ENSG00000090863	63.2706	0.686059	54.6119	0.000514962	0.0152937
ENSG00000123178	17.9945	0.686059	17.7617	0.000510565	0.0152937
ENSG00000113248	5.99581	0.685917	2.1649	0.00125506	0.0208869
ENSG00000132429	4.05247	0.685897	1.3593	0.00087009	0.0186872
ENSG00000130340	32.7569	0.685721	36.6211	0.000662162	0.0167265
ENSG00000197386	17.2864	0.685554	22.3393	0.00277484	0.0284042
ENSG00000131584	55.1055	0.68544	61.461	0.00109244	0.0200479
ENSG00000196263	9.48883	0.685216	10.0154	0.000589468	0.0159538
ENSG00000171105	16.6826	0.685134	10.9648	0.00664341	0.0404926
ENSG00000142959	4.19871	0.685099	1.5533	0.00283881	0.0285478
ENSG00000134640	0.100655	0.684893	0.0392	0.000549287	0.0155402
ENSG00000165983	8.18261	0.684725	3.4397	0.00042293	0.0144262
ENSG00000116254	7.4328	0.684669	3.6277	0.000759011	0.0176425
ENSG00000175262	0.276701	0.684648	0.3287	0.00171418	0.0234284
ENSG00000170248	43.1851	0.684321	48.9781	0.000943574	0.0191593
ENSG00000135625	1.15063	0.684281	0.4244	0.000491374	0.0150832
ENSG00000185989	51.3459	0.684194	39.766	0.000826712	0.0183064
ENSG00000174939	29.9504	0.684164	17.4997	0.000924752	0.0191111
ENSG00000072041	2.3523	0.684057	1.2032	0.000666725	0.0167509
ENSG00000153291	11.0377	0.684051	11.0833	0.00103326	0.0195708
ENSG00000159753	1.64318	0.683996	1.1075	0.000551712	0.0155533
ENSG00000115194	4.65477	0.683847	0.4004	0.00531837	0.0370178
ENSG00000181409	13.6954	0.683796	5.3785	0.000516248	0.0152937
ENSG00000099625	14.9688	0.683728	15.0642	0.000489619	0.0150832
ENSG00000092758	43.7434	0.683681	10.3849	0.00199732	0.0252265
ENSG00000168538	23.4266	0.683668	28.0364	0.00133631	0.0213194
ENSG00000059804	45.8283	0.683642	20.1537	0.00591747	0.0384862
ENSG00000206530	2.74508	0.683587	3.9825	0.00254583	0.0275083
ENSG00000157764	4.24865	0.683507	4.8456	0.00227786	0.0263397
ENSG00000105136	7.5948	0.683295	8.7537	0.00134691	0.0213677
ENSG00000152527	4.58353	0.683121	6.0633	0.00340738	0.0308811
ENSG00000205669	0.162344	0.683096	0.0798	0.000995959	0.0193834
ENSG00000178209	62.1955	0.683062	36.4199	0.00323567	0.0303532
ENSG00000089199	24.168	0.682834	5.3781	0.00340211	0.0308498
ENSG00000169618	0.178567	0.682198	0.0182	0.00409772	0.0333775
ENSG00000107282	7.93915	0.682197	7.7128	0.000610395	0.0161393
ENSG00000116560	130.579	0.682117	165.303	0.00299398	0.0292421
ENSG00000099364	17.7805	0.681918	10.3933	0.00604922	0.0387931
ENSG00000213658	0.220747	0.681822	0.277	0.00100627	0.0194672
ENSG00000283208	0.121516	0.681409	0.0587	0.00515585	0.0366612
ENSG00000197893	0.423848	0.681184	0.5279	0.00224307	0.0262232
ENSG00000106344	9.7884	0.681089	12.5784	0.00315544	0.0300965
ENSG00000183780	1.69686	0.681007	1.5907	0.00224552	0.0262338
ENSG00000164111	854.714	0.680984	526.853	0.00220266	0.0261214
ENSG00000126214	5.57714	0.680983	5.8865	0.00059573	0.0159855
ENSG00000179163	63.8208	0.680929	78.6396	0.00252418	0.0274667
ENSG00000150054	0.89587	0.680836	0.5179	0.000590264	0.0159538
ENSG00000198626	1.41878	0.680791	0.209	0.000468923	0.0146662
ENSG00000196711	0.100856	0.680755	0.0649	0.00205569	0.0253924
ENSG00000135324	11.9316	0.680276	3.0304	0.00424832	0.0338409
ENSG00000163635	4.65909	0.680192	3.4846	0.00121914	0.0206563
ENSG00000188997	15.6789	0.680165	11.5589	0.00500854	0.0361326
ENSG00000160336	9.52695	0.679876	10.1459	0.000731976	0.0174552
ENSG00000147174	2.3971	0.679631	2.448	0.000739335	0.0174552
ENSG00000186891	3.04176	0.679594	0.8778	0.00788384	0.0437412
ENSG00000114923	51.1723	0.679503	35.3815	0.00146799	0.0221402
ENSG00000169507	3.2876	0.679483	2.4433	0.000654	0.0166691
ENSG00000213903	6.0845	0.679335	7.4093	0.00127008	0.0210132
ENSG00000154358	0.502079	0.679311	0.1958	0.00281606	0.028437
ENSG00000020181	11.0018	0.679219	4.7737	0.00738468	0.0423353
ENSG00000142765	0.841181	0.679171	0.3665	0.00629891	0.0393682
ENSG00000187105	0.593596	0.67885	0.4336	0.00151131	0.0222893
ENSG00000143387	13.5547	0.678614	4.2309	0.00554254	0.0374978
ENSG00000112053	0.330852	0.678602	0.2854	0.00133434	0.0213194
ENSG00000140682	26.8625	0.678073	28.0334	0.000541901	0.0154601
ENSG00000184226	9.65486	0.677724	5.638	0.00156531	0.0225945
ENSG00000171368	44.9801	0.677591	37.2847	0.000925874	0.0191111
ENSG00000132702	36.3539	0.677575	6.113	0.00325248	0.0303532
ENSG00000196739	4.77956	0.67754	1.9708	0.00371968	0.0320208
ENSG00000176454	17.8548	0.677479	12.9803	0.00239682	0.0270934
ENSG00000134871	77.972	0.677305	33.6085	0.00753304	0.0429105
ENSG00000064651	14.0928	0.677302	10.4745	0.000936722	0.0191116
ENSG00000088876	6.73697	0.677045	6.3665	0.000643894	0.0165337
ENSG00000100596	23.3855	0.67676	23.8242	0.000317907	0.0132427
ENSG00000113749	6.6105	0.676677	6.8625	0.000624849	0.0163011
ENSG00000225190	13.9726	0.676558	9.9664	0.0057841	0.0381598
ENSG00000166501	13.1478	0.676488	7.2019	0.000344371	0.0135005
ENSG00000186174	10.353	0.676455	6.0361	0.00689242	0.0410698
ENSG00000164326	2.8762	0.676325	0.5971	0.000748718	0.0175303
ENSG00000247315	39.171	0.675976	45.2937	0.00189008	0.0246421
ENSG00000119599	7.44441	0.675908	5.6045	0.00498738	0.0361238
ENSG00000130377	0.344847	0.675859	0.4608	0.00285239	0.0285828
ENSG00000215845	29.6289	0.675737	9.7376	0.00721999	0.0417864
ENSG00000157368	11.6154	0.675697	6.5751	0.000790721	0.0179072
ENSG00000122641	2.45241	0.675381	0.6461	0.00207726	0.0255497
ENSG00000261408	0.678387	0.675302	0.7789	0.00112131	0.0202405
ENSG00000092148	22.4413	0.675102	16.7216	0.00238527	0.0270474
ENSG00000167578	0.803231	0.674764	0.5053	0.00116401	0.0204123
ENSG00000134245	1.48009	0.674443	0.8007	0.00264842	0.0278716
ENSG00000167772	103.14	0.674275	25.6272	0.00804663	0.0441187
ENSG00000077616	2.3774	0.674188	0.642	0.00445346	0.0345615
ENSG00000160224	0.945796	0.674032	0.5156	0.00114011	0.0202441
ENSG00000163739	10.1258	0.674019	2.2851	0.00216907	0.0259113
ENSG00000236444	0.362465	0.673821	0.282	0.00163898	0.0229859
ENSG00000196547	25.9002	0.673817	16.9262	0.00438761	0.0343066
ENSG00000186628	0.122639	0.673796	0.0749	0.00339815	0.0308498
ENSG00000150637	0.900996	0.673642	1.2107	0.00216855	0.0259113
ENSG00000177459	0.35909	0.673594	0.1312	0.00104065	0.0195708
ENSG00000165912	16.3355	0.673492	9.9915	0.00143482	0.0219745
ENSG00000111052	9.62046	0.673467	4.602	0.00342608	0.0309679
ENSG00000173486	0.440585	0.672612	0.5192	0.00196221	0.025031
ENSG00000101282	1.30003	0.672594	0.638	0.000961735	0.0192819
ENSG00000067191	11.2308	0.672321	7.9747	0.000749802	0.0175315
ENSG00000204396	1.76415	0.672293	0.5017	0.00406201	0.0331785
ENSG00000141252	8.35267	0.672248	10.0076	0.00176611	0.0236993
ENSG00000185359	24.0029	0.672171	18.7502	0.00584882	0.0382629
ENSG00000197381	6.22007	0.67215	5.4887	0.000718522	0.0173836
ENSG00000143164	26.2189	0.671825	29.2327	0.0012193	0.0206563
ENSG00000146433	39.3498	0.671769	32.9692	0.000583111	0.0159487
ENSG00000065534	9.9531	0.671761	5.907	0.000815579	0.0181686
ENSG00000258643	0.27816	0.671591	0.1175	0.00275464	0.0284042
ENSG00000114405	17.2807	0.671574	8.843	0.00612325	0.0389304
ENSG00000231824	0.169663	0.671565	0.1787	0.00242178	0.0272416
ENSG00000171509	0.950727	0.671531	0.3951	0.000551415	0.0155533
ENSG00000125912	65.7996	0.671515	48.4659	0.00366172	0.0318446
ENSG00000138101	8.17884	0.671425	9.0003	0.00124247	0.0208377
ENSG00000179673	2.51516	0.671327	1.9391	0.000475807	0.0148199
ENSG00000273079	1.46948	0.671206	0.3897	0.000670305	0.0168071
ENSG00000169914	6.92226	0.671091	4.992	0.00182282	0.0240984
ENSG00000079841	2.11691	0.671068	0.2983	0.00563741	0.0376901
ENSG00000110619	22.3879	0.670889	16.353	0.00627669	0.0392947
ENSG00000286219	0.370956	0.670519	0.5499	0.00256984	0.0276008
ENSG00000204149	0.473901	0.670385	0.5609	0.00144161	0.0220264
ENSG00000184887	77.5214	0.669778	55.7916	0.00546491	0.0373339
ENSG00000197774	6.31181	0.669752	6.7073	0.00113482	0.0202441
ENSG00000101350	50.5618	0.669671	39.3689	0.00195005	0.0249631
ENSG00000074356	10.526	0.669504	12.3602	0.00216628	0.0259113
ENSG00000153786	44.438	0.669478	49.0704	0.000929689	0.0191111
ENSG00000130856	4.1074	0.669414	4.9697	0.00202844	0.0253605
ENSG00000005238	21.8304	0.669224	19.6065	0.00130294	0.021165
ENSG00000112812	0.317675	0.669106	0.0754	0.000827419	0.0183064
ENSG00000164695	0.887113	0.669104	0.3651	0.00139453	0.0217368
ENSG00000196860	1.13167	0.668775	0.7496	0.00303167	0.0294238
ENSG00000133121	8.2062	0.668351	7.2471	0.000596102	0.0159855
ENSG00000076351	4.1983	0.668263	4.8542	0.00146396	0.0221402
ENSG00000162981	24.3179	0.668147	30.2907	0.000767721	0.0176875
ENSG00000125864	1.44148	0.667926	0.6661	0.00259366	0.0276407
ENSG00000183476	0.722208	0.667758	0.3474	0.00484349	0.0357202
ENSG00000172209	1.79344	0.66765	0.578	0.000656019	0.0166705
ENSG00000122859	0.297518	0.667544	0.3054	0.00142294	0.0219386
ENSG00000114098	17.8498	0.667389	14.4485	0.00737115	0.0423093
ENSG00000232434	9.6751	0.667366	11.6277	0.00255331	0.0275156
ENSG00000149021	0.103865	0.667186	0.1267	0.00131728	0.0212758
ENSG00000128683	13.8047	0.66703	13.9777	0.00134659	0.0213677
ENSG00000049239	31.9137	0.666977	28.4713	0.000645793	0.0165345
ENSG00000119771	4.11164	0.666944	1.9417	0.00523766	0.0368405
ENSG00000163513	36.8167	0.666944	50.3105	0.00306225	0.0295686
ENSG00000163032	53.4227	0.666901	16.5232	0.000577457	0.015877
ENSG00000043143	12.0497	0.666692	7.0233	0.00381592	0.0323092
ENSG00000170085	6.3842	0.666599	4.5801	0.000907382	0.0190953
ENSG00000182324	2.00735	0.66659	1.5258	0.00142259	0.0219386
ENSG00000142798	17.3863	0.666459	8.1168	0.00295028	0.02902
ENSG00000236279	3.48184	0.666393	1.9875	0.000651118	0.0166206
ENSG00000152818	13.1206	0.666328	7.5441	0.00369786	0.0319722
ENSG00000024862	51.4753	0.666327	63.7955	0.00365516	0.0318438
ENSG00000109163	0.235314	0.666238	0.2771	0.00161283	0.0228397
ENSG00000176533	86.1761	0.66608	85.4209	0.000528534	0.0153969
ENSG00000103365	26.9366	0.666032	32.4351	0.00292706	0.0288848
ENSG00000165633	8.099	0.666023	4.911	0.00484776	0.0357202
ENSG00000110092	52.6148	0.66594	24.6681	0.00290581	0.028869
ENSG00000108465	6.2086	0.665929	4.2873	0.000948971	0.0191771
ENSG00000005700	16.5638	0.665873	11.2503	0.0050874	0.0364812
ENSG00000164164	15.0275	0.665786	11.7213	0.00171969	0.0234284
ENSG00000250067	7.4221	0.665722	8.4665	0.00176822	0.023709
ENSG00000198873	7.70594	0.6657	9.8846	0.00413792	0.0334164
ENSG00000168830	0.525652	0.665651	0.1739	0.000586449	0.0159506
ENSG00000183153	2.71074	0.665621	0.5552	0.00742391	0.0424885
ENSG00000105514	8.52357	0.665608	5.4986	0.0066567	0.0405154
ENSG00000163630	9.54573	0.665552	3.7825	0.000671297	0.0168072
ENSG00000140836	3.60199	0.665451	2.9251	0.0011895	0.0205191
ENSG00000176903	216.168	0.665149	154.727	0.00618996	0.0391777
ENSG00000185864	1.40035	0.664998	0.6492	0.00350047	0.0313006
ENSG00000114529	0.475946	0.664946	0.2168	0.00171584	0.0234284
ENSG00000070444	8.84398	0.664935	8.1422	0.000907802	0.0190953
ENSG00000181418	16.4173	0.664756	5.5509	0.000904447	0.0190953
ENSG00000122515	68.2077	0.664692	71.1778	0.000684496	0.0169681
ENSG00000186912	0.118241	0.664673	0.0301	0.00629501	0.0393583
ENSG00000163823	31.9097	0.664566	38.7631	0.0022658	0.0263217
ENSG00000182272	55.5664	0.66455	35.8102	0.00357605	0.031567
ENSG00000166111	5.72893	0.664446	3.8117	0.00179564	0.0239442
ENSG00000213614	7.19989	0.664195	8.4301	0.00212341	0.0256913
ENSG00000116678	2.55907	0.664193	2.0491	0.00099585	0.0193834
ENSG00000109920	25.4449	0.663954	28.6522	0.00110898	0.0201551
ENSG00000110697	23.7802	0.663751	15.4866	0.00231566	0.0266213
ENSG00000213793	3.69782	0.663707	2.8936	0.00128356	0.0211538
ENSG00000198018	3.51469	0.663679	3.0938	0.00104132	0.0195708
ENSG00000158683	0.488546	0.663428	0.2217	0.00392838	0.0327131
ENSG00000167754	0.293656	0.663363	0.07	0.000746497	0.0175025
ENSG00000164916	19.882	0.663269	18.7568	0.00109599	0.0200479
ENSG00000153721	1.9476	0.663245	0.9993	0.0047694	0.0355558
ENSG00000175727	15.2488	0.663045	11.0055	0.00765294	0.0432452
ENSG00000180902	12.0588	0.66304	7.5694	0.00572907	0.0379738
ENSG00000178950	18.7253	0.663027	20.9033	0.000940018	0.0191329
ENSG00000175084	12.7391	0.662876	2.3764	0.00805936	0.0441694
ENSG00000103042	17.7347	0.662768	14.8478	0.00189413	0.0246493
ENSG00000162949	0.186106	0.662757	0.025	0.00314991	0.0300965
ENSG00000160991	31.2421	0.662626	41.2991	0.00345898	0.0311326
ENSG00000135862	71.7468	0.662434	51.1609	0.00155737	0.0225311
ENSG00000172932	21.218	0.662351	18.8638	0.0011291	0.0202405
ENSG00000130540	25.948	0.662341	11.4192	0.00102845	0.0195708
ENSG00000119227	11.528	0.662259	9.1526	0.00129566	0.021165
ENSG00000187942	0.250351	0.662258	0.0674	0.00498617	0.0361238
ENSG00000151276	15.1848	0.662042	21.3448	0.00305904	0.0295544
ENSG00000165359	3.90093	0.661817	4.2262	0.00148892	0.022151
ENSG00000127603	22.7846	0.661808	20.2911	0.000660844	0.0167181
ENSG00000101825	14.8802	0.66177	6.0662	0.00091765	0.0191111
ENSG00000111218	1.79379	0.661764	1.5804	0.00204822	0.0253893
ENSG00000173262	0.367657	0.661587	0.0655	0.00823785	0.0444985
ENSG00000138622	0.93479	0.661543	0.3827	0.000976725	0.0193458
ENSG00000145040	1.08141	0.661338	0.8531	0.00114479	0.0202606
ENSG00000169629	0.470283	0.66125	0.6569	0.00257285	0.0276069
ENSG00000163631	0.514557	0.661192	0.4696	0.00078645	0.0179023
ENSG00000116198	8.78721	0.661007	6.8463	0.00576165	0.0380819
ENSG00000166167	17.4341	0.660991	14.9886	0.000527051	0.0153969
ENSG00000148482	10.6186	0.66099	4.5862	0.00124474	0.0208377
ENSG00000162804	3.29226	0.660923	2.9806	0.000717314	0.0173836
ENSG00000104967	20.7948	0.660684	12.8184	0.00971572	0.0481953
ENSG00000164129	0.573418	0.660607	0.0916	0.000971588	0.0193143
ENSG00000179630	4.58391	0.660482	2.1533	0.00286621	0.0286706
ENSG00000065308	14.03	0.660295	11.1388	0.00125462	0.0208869
ENSG00000206527	42.7343	0.660293	35.039	0.00238284	0.0270379
ENSG00000061656	9.97951	0.660258	12.2302	0.00270506	0.0282054
ENSG00000131389	13.2195	0.660219	8.0597	0.00192081	0.0248921
ENSG00000069696	3.08855	0.660089	1.5769	0.00312973	0.0299477
ENSG00000196748	0.313758	0.65996	0.0963	0.00118168	0.0204893
ENSG00000152669	3.99508	0.659815	5.8719	0.00619807	0.0392093
ENSG00000147133	12.8983	0.65972	17.0575	0.00597951	0.0386259
ENSG00000157219	0.822677	0.659647	0.3745	0.000968274	0.0193104
ENSG00000119946	1.87441	0.659581	0.793	0.000853454	0.0185981
ENSG00000162601	5.93142	0.659487	6.4005	0.000996513	0.0193834
ENSG00000100578	3.74045	0.659266	2.6573	0.00856199	0.0452349
ENSG00000126458	104.346	0.659252	135.097	0.00336075	0.0307209
ENSG00000185024	12.5753	0.659083	16.0707	0.00181815	0.0240742
ENSG00000131503	0.382233	0.65908	0.3888	0.00117152	0.0204661
ENSG00000243709	0.642404	0.659022	0.8528	0.00297829	0.0291784
ENSG00000110786	9.9544	0.658788	11.5774	0.00320439	0.0301689
ENSG00000130876	2.8568	0.658624	2.6811	0.00284849	0.028574
ENSG00000101115	1.17876	0.658372	0.2398	0.00713472	0.0414934
ENSG00000109171	20.4415	0.658338	24.4273	0.00379632	0.0322159
ENSG00000112041	0.267773	0.658202	0.0654	0.00586163	0.0382917
ENSG00000100711	16.3721	0.658102	10.524	0.00709989	0.0414188
ENSG00000127527	20.0392	0.658079	15.742	0.00544198	0.0372791
ENSG00000044090	16.3784	0.658063	10.2605	0.00411445	0.0333853
ENSG00000137766	0.864744	0.657993	0.3153	0.00101462	0.0194672
ENSG00000151834	3.54033	0.657868	1.6404	0.000897802	0.0190953
ENSG00000157985	23.1082	0.657747	14.3697	0.00303512	0.0294238
ENSG00000139746	18.7912	0.657736	22.2201	0.00329973	0.030413
ENSG00000188803	8.67961	0.657684	1.1199	0.00444666	0.0345441
ENSG00000101391	20.7496	0.657543	24.525	0.00519853	0.0367841
ENSG00000205177	0.438289	0.657268	0.517	0.00212932	0.0256938
ENSG00000103335	20.2842	0.657239	18.1293	0.000724965	0.0174063
ENSG00000183638	0.109652	0.657206	0.0437	0.0069111	0.0410719
ENSG00000283199	0.443432	0.656969	0.1587	0.00606591	0.0388561
ENSG00000134917	5.08473	0.656956	1.4463	0.00918721	0.0470838
ENSG00000100604	28.116	0.656904	8.2174	0.000815227	0.0181686
ENSG00000173705	7.72533	0.656893	0.9885	0.00516262	0.0366612
ENSG00000214866	0.108113	0.656843	0.0581	0.000917444	0.0191111
ENSG00000101850	2.44105	0.656821	3.0988	0.00236099	0.026867
ENSG00000152484	19.8756	0.656697	22.105	0.00101169	0.0194672
ENSG00000285269	0.244725	0.656624	0.1364	0.00192098	0.0248921
ENSG00000175985	0.260047	0.656604	0.1588	0.00232771	0.026716
ENSG00000147416	98.4632	0.656566	88.7403	0.000703158	0.0171743
ENSG00000165837	0.145362	0.656516	0.1046	0.00104611	0.0195786
ENSG00000084734	1.34868	0.656473	0.7041	0.00367678	0.0318785
ENSG00000177990	3.64593	0.65613	4.1998	0.00209758	0.0256161
ENSG00000186834	42.4535	0.656047	29.4867	0.00507693	0.0364401
ENSG00000075073	1.01433	0.655954	1.1528	0.00347101	0.0311769
ENSG00000102871	22.0521	0.655811	16.319	0.00547332	0.0373431
ENSG00000015479	0.585469	0.655764	0.7586	0.00268039	0.0281039
ENSG00000143458	4.89873	0.655717	5.2962	0.0011605	0.0203718
ENSG00000139117	8.23266	0.655695	2.5019	0.00290122	0.0288677
ENSG00000107816	27.4411	0.655606	20.0651	0.00583296	0.0382272
ENSG00000183837	7.00877	0.655509	1.1029	0.00871815	0.0457943
ENSG00000204514	5.61702	0.655459	6.9166	0.00500523	0.036124
ENSG00000119042	11.0624	0.655446	7.6092	0.00159226	0.0227498
ENSG00000198752	36.5256	0.655414	25.4704	0.00319252	0.0301407
ENSG00000130684	2.1172	0.655341	1.9192	0.000626638	0.0163011
ENSG00000147206	0.373803	0.655143	0.3714	0.000677615	0.0169196
ENSG00000164692	205.726	0.655137	33.1797	0.0120607	0.0533375
ENSG00000102572	9.95748	0.654823	6.7434	0.00664951	0.0405007
ENSG00000176720	25.8489	0.654737	7.1289	0.0135302	0.0559229
ENSG00000103942	3.28736	0.654734	3.4156	0.00083774	0.0184205
ENSG00000145715	21.7379	0.65456	24.2019	0.00114843	0.0202619
ENSG00000204071	17.2319	0.654559	2.6577	0.0064929	0.0400812
ENSG00000070886	0.219142	0.654233	0.0807	0.000944715	0.0191595
ENSG00000042286	7.45669	0.654181	4.9349	0.00499888	0.036124
ENSG00000116690	0.818306	0.654131	0.2044	0.00117226	0.0204661
ENSG00000172318	8.14264	0.653778	8.5343	0.000859328	0.018606
ENSG00000172403	2.66109	0.653615	1.4754	0.00215744	0.0258817
ENSG00000188611	0.324649	0.653498	0.1991	0.00271673	0.0282577
ENSG00000115318	23.9674	0.65348	29.3079	0.00212287	0.0256913
ENSG00000075420	13.815	0.653471	14.3606	0.000804131	0.0180557
ENSG00000089177	5.9693	0.653462	5.7308	0.000929303	0.0191111
ENSG00000111110	8.23094	0.653455	6.2669	0.00051724	0.0152961
ENSG00000149043	0.123396	0.653414	0.0966	0.00159972	0.022773
ENSG00000126804	19.4485	0.653281	16.7247	0.00179427	0.0239442
ENSG00000187017	0.814748	0.653127	0.1302	0.010573	0.0500263
ENSG00000054611	17.3835	0.65306	20.9792	0.00202884	0.0253605
ENSG00000138100	0.852689	0.65302	0.8147	0.00145939	0.0221301
ENSG00000163817	0.401282	0.652697	0.0396	0.00874568	0.0458628
ENSG00000068650	15.6979	0.652672	9.6595	0.00316843	0.0300965
ENSG00000188833	0.315879	0.652495	0.4068	0.00412507	0.0333853
ENSG00000188234	2.80619	0.652485	2.0662	0.00132799	0.0213194
ENSG00000169432	1.07254	0.652255	0.3984	0.00137673	0.021559
ENSG00000108821	242.038	0.652218	41.7238	0.00255786	0.0275156
ENSG00000132938	0.698416	0.652161	0.3122	0.000993458	0.0193834
ENSG00000075790	0.364491	0.652128	0.4033	0.00164946	0.0229859
ENSG00000132334	15.6795	0.652092	10.8065	0.00511453	0.0365428
ENSG00000103174	9.79476	0.652082	8.3139	0.00174277	0.023636
ENSG00000213463	16.6454	0.652073	13.8213	0.00154878	0.0225283
ENSG00000169515	15.2859	0.652037	9.4889	0.00112497	0.0202405
ENSG00000145012	7.26053	0.651989	5.2647	0.00223888	0.0262232
ENSG00000171847	3.55358	0.651743	4.5299	0.00112762	0.0202405
ENSG00000128849	12.1646	0.651689	6.7154	0.00450367	0.0346549
ENSG00000133401	12.4847	0.65157	15.7502	0.00326523	0.0303532
ENSG00000130749	25.5543	0.651434	18.0472	0.00543531	0.0372786
ENSG00000127588	1.48408	0.651409	0.7113	0.000855675	0.0185981
ENSG00000147454	19.3274	0.651356	14.9122	0.00159218	0.0227498
ENSG00000136531	3.87312	0.651309	3.092	0.00150125	0.0222177
ENSG00000156097	0.83917	0.651309	0.6793	0.00173292	0.0235344
ENSG00000183654	0.476461	0.651265	0.3226	0.00138089	0.0215843
ENSG00000186510	0.317375	0.651147	0.1351	0.00200788	0.0253034
ENSG00000164930	13.3968	0.650739	14.2997	0.00150283	0.0222192
ENSG00000185303	0.256601	0.650711	0.1482	0.000936233	0.0191116
ENSG00000108950	9.71884	0.650705	7.4719	0.00109945	0.0200649
ENSG00000007392	36.1254	0.650584	46.7931	0.00621466	0.039217
ENSG00000135749	6.79305	0.650339	5.8456	0.00112561	0.0202405
ENSG00000205869	1.168	0.650296	0.6269	0.00158767	0.0227418
ENSG00000164362	0.673723	0.650168	0.3509	0.0015676	0.0226084
ENSG00000186288	0.590273	0.649956	0.2996	0.00124435	0.0208377
ENSG00000122965	16.7996	0.649911	13.7453	0.00324561	0.0303532
ENSG00000254245	2.32539	0.649869	0.8988	0.00059803	0.0160119
ENSG00000183682	3.99678	0.649831	3.0785	0.00104274	0.0195708
ENSG00000162572	11.1142	0.64977	6.9775	0.00233145	0.0267227
ENSG00000226763	1.02425	0.649691	1.3523	0.00192491	0.0248954
ENSG00000165194	8.83481	0.649631	6.016	0.00145097	0.0220899
ENSG00000120215	0.252208	0.649585	0.3362	0.0033414	0.0306596
ENSG00000070770	9.62596	0.649499	7.3813	0.0098719	0.0485663
ENSG00000141551	50.2637	0.649039	46.0263	0.00210342	0.0256505
ENSG00000099994	10.2469	0.648907	4.948	0.00198346	0.0251416
ENSG00000130158	10.4884	0.648892	8.4611	0.00118875	0.0205191
ENSG00000268533	1.33674	0.648592	1.7931	0.00315717	0.0300965
ENSG00000157005	33.2706	0.648553	8.5556	0.000841175	0.0184681
ENSG00000066230	0.899125	0.648487	0.9952	0.00149578	0.0221754
ENSG00000189143	1.15828	0.64838	0.8709	0.00118146	0.0204893
ENSG00000185624	248.558	0.648321	274.894	0.00114798	0.0202619
ENSG00000064601	54.7789	0.648284	69.9998	0.0041704	0.0335735
ENSG00000139631	14.7076	0.648044	14.6242	0.00152311	0.0223495
ENSG00000253304	2.40326	0.64796	1.2833	0.00119352	0.0205191
ENSG00000180104	27.8419	0.647952	23.4988	0.0096593	0.0480418
ENSG00000137857	1.3062	0.647928	0.8841	0.000966514	0.0193019
ENSG00000196581	2.28001	0.647675	0.3826	0.0121075	0.053343
ENSG00000108509	22.6861	0.647479	15.3393	0.00851882	0.0451473
ENSG00000167207	1.76811	0.647372	2.528	0.00295593	0.0290375
ENSG00000106123	14.7365	0.647364	4.552	0.00170113	0.0233503
ENSG00000144674	18.2528	0.647306	17.2301	0.00064318	0.0165337
ENSG00000183873	0.423264	0.647134	0.0815	0.00810592	0.0442295
ENSG00000204311	2.2102	0.647131	2.6124	0.00211754	0.0256571
ENSG00000116396	1.58679	0.647087	0.786	0.00654166	0.0402283
ENSG00000159251	2.54752	0.646932	0.6571	0.00406351	0.0331785
ENSG00000185634	9.06178	0.646925	4.1586	0.00434606	0.0341377
ENSG00000103742	24.5038	0.646727	12.6066	0.00393261	0.0327131
ENSG00000119411	1.1928	0.646565	1.599	0.00311493	0.0298933
ENSG00000213085	2.36889	0.646532	0.4445	0.00669808	0.0405781
ENSG00000147912	7.15477	0.646529	8.4174	0.00197486	0.0250903
ENSG00000158865	6.2216	0.64639	0.6936	0.00500165	0.036124
ENSG00000196353	13.8869	0.64638	6.0967	0.000932408	0.0191116
ENSG00000113971	2.63007	0.646233	1.9957	0.00296475	0.0290905
ENSG00000019991	4.18423	0.646218	5.5171	0.002613	0.027705
ENSG00000122133	1.49634	0.646033	0.1354	0.00486877	0.03573
ENSG00000039523	30.2377	0.645732	30.2224	0.000929942	0.0191111
ENSG00000163734	7.96263	0.645706	1.6547	0.00223002	0.0262232
ENSG00000065000	78.5262	0.645625	75.1672	0.00129795	0.021165
ENSG00000131323	14.9233	0.645482	14.0899	0.000914691	0.0191111
ENSG00000205085	3.14169	0.645334	3.7257	0.00139913	0.0217368
ENSG00000168175	51.4956	0.645229	40.9998	0.00358404	0.0316047
ENSG00000178234	22.8507	0.645176	15.6856	0.00837644	0.0448408
ENSG00000109118	18.6123	0.645132	23.9598	0.00594595	0.0385245
ENSG00000120093	6.37535	0.645101	8.9183	0.00448971	0.0346199
ENSG00000171992	50.4647	0.645066	18.8679	0.0093952	0.0474837
ENSG00000076864	37.539	0.644891	25.2117	0.00118009	0.0204893
ENSG00000174827	1.17579	0.644859	1.4134	0.00904276	0.0466853
ENSG00000116260	38.3814	0.644782	44.6969	0.00164146	0.0229859
ENSG00000167004	255.698	0.644752	311.058	0.00641726	0.0398147
ENSG00000137265	0.354933	0.644722	0.3149	0.00143232	0.0219745
ENSG00000146021	2.1518	0.64468	1.6197	0.000720824	0.0173836
ENSG00000225110	1.02184	0.644662	0.1456	0.00113899	0.0202441
ENSG00000095059	4.15079	0.6446	1.836	0.00416816	0.0335735
ENSG00000130511	67.949	0.644594	87.6258	0.0023589	0.026867
ENSG00000165861	25.0701	0.644585	18.7538	0.00609962	0.0389304
ENSG00000135677	132.551	0.644465	78.4273	0.00813444	0.0443423
ENSG00000151718	4.73759	0.644351	3.7106	0.00199397	0.025203
ENSG00000172497	0.520522	0.644082	0.124	0.00762092	0.0432317
ENSG00000133275	59.5509	0.644059	50.7792	0.0027582	0.0284042
ENSG00000150995	3.20908	0.644029	2.2214	0.00105965	0.01968
ENSG00000142002	21.3461	0.644029	17.6839	0.00282862	0.0285299
ENSG00000167695	47.8413	0.643919	53.9075	0.00134404	0.0213677
ENSG00000115616	0.297975	0.643912	0.1825	0.000736609	0.0174552
ENSG00000135932	64.7756	0.643901	76.9491	0.00421698	0.0337196
ENSG00000162621	0.199629	0.643901	0.037	0.00336072	0.0307209
ENSG00000166135	9.91634	0.643887	9.2915	0.0010223	0.0195203
ENSG00000067057	44.5598	0.643803	59.8041	0.00423963	0.0338035
ENSG00000154027	17.4288	0.643759	11.6336	0.00160143	0.022773
ENSG00000196199	33.0277	0.643537	26.9156	0.00203984	0.0253893
ENSG00000110048	45.6356	0.64336	33.3402	0.00827755	0.0445361
ENSG00000115657	1.36432	0.643276	1.7463	0.00395205	0.0327249
ENSG00000170092	0.639242	0.64327	0.4227	0.00227745	0.0263397
ENSG00000167785	17.229	0.643139	22.8747	0.00428563	0.0339471
ENSG00000132932	3.45566	0.643038	2.3871	0.00336806	0.0307546
ENSG00000104723	20.4413	0.643003	4.8776	0.00928536	0.0472762
ENSG00000129038	20.3159	0.642987	13.8825	0.000987336	0.0193834
ENSG00000204172	4.66612	0.64257	5.7267	0.00209161	0.0255873
ENSG00000169918	2.53256	0.642541	1.0687	0.00259376	0.0276407
ENSG00000286001	0.242346	0.642498	0.2048	0.000954249	0.0192152
ENSG00000176444	39.0009	0.642433	38.3734	0.00149493	0.0221754
ENSG00000107185	14.1948	0.642316	17.4594	0.00247723	0.0273856
ENSG00000179912	18.9692	0.642162	21.4564	0.00249333	0.0273856
ENSG00000099840	10.2945	0.641969	12.5492	0.00493666	0.0358847
ENSG00000197385	0.503277	0.641941	0.2018	0.00367706	0.0318785
ENSG00000111885	17.0601	0.641873	15.9604	0.00118395	0.0205078
ENSG00000215252	10.6808	0.641853	9.3459	0.00139591	0.0217368
ENSG00000189120	2.21911	0.641831	0.9609	0.00792111	0.0438086
ENSG00000161594	0.242875	0.64182	0.3092	0.00263502	0.0278279
ENSG00000213204	0.194517	0.64182	0.2543	0.00372676	0.0320208
ENSG00000149054	0.277037	0.641501	0.2744	0.00153907	0.022464
ENSG00000078725	15.5501	0.641421	7.9712	0.000918277	0.0191111
ENSG00000184916	6.75787	0.641407	6.6962	0.000958525	0.0192556
ENSG00000105325	43.6014	0.641254	41.7176	0.00129571	0.021165
ENSG00000169249	21.1815	0.641246	21.8331	0.000865824	0.0186872
ENSG00000133101	5.01166	0.641125	4.6429	0.00145871	0.0221301
ENSG00000223573	2.24148	0.641094	1.6887	0.000977831	0.0193458
ENSG00000167363	30.8398	0.641073	25.8306	0.00120842	0.0205953
ENSG00000006047	0.916918	0.641024	0.9288	0.00202493	0.0253605
ENSG00000166839	6.69453	0.640968	7.2742	0.00128277	0.0211538
ENSG00000154229	37.7922	0.640699	24.6634	0.00786142	0.0436934
ENSG00000138193	8.12999	0.6406	11.0718	0.0032397	0.0303532
ENSG00000125447	27.6994	0.640382	29.8623	0.00165368	0.0229859
ENSG00000184347	2.05302	0.640327	0.5984	0.00281886	0.0284484
ENSG00000175467	53.06	0.640297	38.1694	0.00959108	0.0479307
ENSG00000126012	44.9678	0.640209	38.4399	0.00204935	0.0253893
ENSG00000130173	0.499162	0.640122	0.457	0.00119634	0.0205297
ENSG00000167011	4.78535	0.640075	0.6336	0.0158866	0.0600222
ENSG00000162069	0.146046	0.640069	0.0482	0.0079364	0.0438543
ENSG00000170837	9.11155	0.639989	2.1606	0.00473143	0.035444
ENSG00000197892	12.9738	0.639988	7.5838	0.00884015	0.0460642
ENSG00000050165	99.5164	0.639938	60.2143	0.00783636	0.0436493
ENSG00000105289	0.534775	0.639919	0.5081	0.00243551	0.0272709
ENSG00000148935	3.47315	0.639907	0.8926	0.00565779	0.0377668
ENSG00000078814	1.29447	0.639879	0.5273	0.00195293	0.0249631
ENSG00000169718	27.0947	0.63987	22.2787	0.00383079	0.0323329
ENSG00000197044	9.68338	0.639815	13.0855	0.00571148	0.0379383
ENSG00000166159	2.71063	0.639798	1.9977	0.00248421	0.0273856
ENSG00000140287	0.498031	0.639796	0.6197	0.0042119	0.0337196
ENSG00000117298	86.9143	0.639521	66.1908	0.00120811	0.0205953
ENSG00000143369	24.6865	0.639438	13.923	0.00625988	0.0392947
ENSG00000187800	6.0856	0.63942	2.7278	0.013037	0.0549004
ENSG00000100926	3.60646	0.639389	3.9912	0.00104843	0.0195787
ENSG00000074660	9.59922	0.639282	10.92	0.00154267	0.0224912
ENSG00000182732	11.2973	0.639265	8.0292	0.00078145	0.0178775
ENSG00000157933	80.2733	0.639244	57.6102	0.00521713	0.0368405
ENSG00000110237	28.7903	0.639194	17.2344	0.00954038	0.0478661
ENSG00000100593	0.382182	0.638953	0.1982	0.00131637	0.0212758
ENSG00000102886	4.41721	0.638921	5.6618	0.00428407	0.0339471
ENSG00000151150	3.21689	0.638847	2.2356	0.000842081	0.0184681
ENSG00000243716	3.13702	0.638834	4.1785	0.00385404	0.0324194
ENSG00000112619	1.2163	0.638824	0.5953	0.00136738	0.0215308
ENSG00000145194	0.550505	0.638794	0.3201	0.00130185	0.021165
ENSG00000204152	2.15007	0.638786	1.557	0.00743447	0.0425203
ENSG00000149256	14.677	0.63873	9.494	0.00162814	0.0229691
ENSG00000146373	2.33806	0.638716	2.2479	0.000855212	0.0185981
ENSG00000144589	16.8402	0.638533	12.1147	0.00660701	0.0403967
ENSG00000170145	21.3383	0.63852	16.2963	0.00383767	0.0323619
ENSG00000166762	1.22764	0.638475	0.8513	0.00169564	0.0233503
ENSG00000153933	1.58874	0.638283	1.2322	0.00149752	0.0221818
ENSG00000160602	3.40903	0.638211	4.3142	0.00583314	0.0382272
ENSG00000145692	0.156489	0.638208	0.0389	0.00489734	0.0358175
ENSG00000196724	6.05513	0.638132	7.9586	0.00394677	0.0327131
ENSG00000173281	15.4912	0.638032	9.0033	0.00378139	0.0321267
ENSG00000044574	565.063	0.637999	436.97	0.00208756	0.0255688
ENSG00000254505	1.46743	0.63794	0.7868	0.011379	0.0517712
ENSG00000124574	9.4477	0.637923	8.2799	0.00159408	0.0227498
ENSG00000097021	56.8302	0.637713	28.1454	0.00962442	0.0479667
ENSG00000249709	0.224512	0.637596	0.3029	0.00531818	0.0370178
ENSG00000264522	10.7644	0.637551	6.9385	0.00761757	0.0432317
ENSG00000167642	4.19143	0.637479	4.9672	0.00260601	0.0276828
ENSG00000089847	6.06703	0.637396	6.0056	0.00239468	0.0270934
ENSG00000250366	1.89226	0.637379	0.4543	0.00134639	0.0213677
ENSG00000203879	381.689	0.637362	302.933	0.00386007	0.0324541
ENSG00000130517	35.0946	0.637337	39.9321	0.00105424	0.0196231
ENSG00000136709	13.1663	0.637132	10.8669	0.00588491	0.0383185
ENSG00000109762	8.54789	0.637114	10.2817	0.00524224	0.0368405
ENSG00000145777	0.937258	0.636945	0.6026	0.001335	0.0213194
ENSG00000163071	4.64225	0.636756	1.1183	0.00181597	0.0240742
ENSG00000254997	0.825209	0.636714	0.6204	0.00118745	0.0205191
ENSG00000174292	1.03151	0.636503	0.7177	0.00161775	0.0228653
ENSG00000143515	17.5264	0.63621	17.708	0.00136985	0.0215308
ENSG00000198785	1.29878	0.636156	0.5381	0.000976616	0.0193458
ENSG00000181523	18.957	0.636152	18.6387	0.00109515	0.0200479
ENSG00000213901	0.117243	0.636148	0.1287	0.00197361	0.0250903
ENSG00000177189	16.7686	0.636147	19.6494	0.00212849	0.0256938
ENSG00000134115	0.794932	0.636145	0.2672	0.00447842	0.0346199
ENSG00000163430	108.175	0.636116	67.9516	0.0041282	0.0333853
ENSG00000176222	12.702	0.635968	19.4616	0.00613041	0.0389304
ENSG00000007314	0.43157	0.635937	0.0405	0.00631227	0.0393792
ENSG00000145545	16.1947	0.635929	13.2383	0.00102434	0.0195373
ENSG00000089902	15.1369	0.635895	11.3803	0.00394582	0.0327131
ENSG00000205143	0.73941	0.635874	0.6634	0.00161042	0.0228378
ENSG00000186472	1.87628	0.635808	0.2407	0.00327124	0.0303532
ENSG00000230453	0.136135	0.635732	0.0134	0.00394548	0.0327131
ENSG00000158296	6.22974	0.635552	4.7284	0.00110895	0.0201551
ENSG00000151240	16.703	0.635477	9.2023	0.0119008	0.0529949
ENSG00000130640	27.8517	0.635395	31.8674	0.00352503	0.0313745
ENSG00000154122	24.1033	0.635356	27.5306	0.00181736	0.0240742
ENSG00000188316	0.826237	0.635299	0.2643	0.00504277	0.0362348
ENSG00000176919	1.75544	0.635169	1.2095	0.00163963	0.0229859
ENSG00000110274	8.35149	0.635155	6.3228	0.00390249	0.032665
ENSG00000215712	18.1045	0.635072	21.2663	0.00522245	0.0368405
ENSG00000060709	3.28192	0.634733	2.096	0.0010973	0.0200501
ENSG00000108799	24.5307	0.63472	16.8422	0.00799338	0.0439765
ENSG00000150347	21.5238	0.634657	17.5872	0.00147823	0.0221429
ENSG00000119638	20.6387	0.634438	14.056	0.00483152	0.0357202
ENSG00000124225	64.4593	0.633926	60.0139	0.00153113	0.022406
ENSG00000124882	1.10212	0.633901	0.3058	0.00302863	0.0294238
ENSG00000131127	3.90259	0.633641	4.7757	0.00504405	0.0362348
ENSG00000143776	14.8479	0.633457	18.6823	0.00364565	0.0318174
ENSG00000180921	2.33454	0.633358	1.6939	0.00109188	0.0200479
ENSG00000226479	25.6563	0.633119	14.976	0.00995388	0.0487229
ENSG00000015520	0.292826	0.633066	0.4072	0.00401757	0.0329778
ENSG00000258674	0.957686	0.632685	1.4157	0.00498817	0.0361238
ENSG00000177301	5.90097	0.632631	6.369	0.00135438	0.0214465
ENSG00000205683	11.2954	0.632569	6.4475	0.00268406	0.0281246
ENSG00000215301	62.8207	0.632463	63.6595	0.000962105	0.0192819
ENSG00000253873	2.08299	0.632385	0.4529	0.00121847	0.0206563
ENSG00000007384	23.3581	0.632265	16.6576	0.003916	0.0326975
ENSG00000253831	0.201367	0.632228	0.1548	0.00144683	0.0220467
ENSG00000109670	10.1684	0.632037	8.4912	0.00106272	0.0197155
ENSG00000059915	25.9115	0.631965	25.4987	0.00221762	0.0261473
ENSG00000156966	13.3111	0.63175	6.7483	0.00441593	0.0343855
ENSG00000167280	14.6626	0.631666	12.3177	0.00180898	0.0240466
ENSG00000167723	1.30977	0.631568	1.8297	0.00593026	0.0384909
ENSG00000226784	1.2945	0.631548	1.723	0.00391869	0.0327039
ENSG00000099822	35.0295	0.631511	23.3536	0.00117875	0.0204893
ENSG00000118495	3.64205	0.63151	1.7739	0.00192354	0.0248954
ENSG00000139517	5.12328	0.631432	4.4937	0.00249994	0.0273856
ENSG00000156675	0.86282	0.631265	1.1466	0.00541619	0.0372226
ENSG00000128000	6.1623	0.631083	6.8342	0.00158577	0.0227418
ENSG00000156011	18.2164	0.630772	15.3596	0.00149249	0.0221754
ENSG00000119596	19.0949	0.630688	13.4398	0.00463479	0.0351073
ENSG00000102554	3.31211	0.630684	3.7027	0.00399883	0.0328877
ENSG00000174953	21.2251	0.630607	16.9026	0.00484255	0.0357202
ENSG00000174705	49.074	0.630561	50.5788	0.00107777	0.0199077
ENSG00000090534	1.66069	0.630453	0.7567	0.00931005	0.0473711
ENSG00000159239	0.212856	0.630449	0.1584	0.00220034	0.0261194
ENSG00000089159	17.6893	0.630199	19.4881	0.00129513	0.021165
ENSG00000176171	67.7461	0.63018	78.8732	0.00421461	0.0337196
ENSG00000142186	67.7161	0.630144	55.4831	0.0107847	0.0504742
ENSG00000130309	87.9459	0.630053	91.2699	0.00123923	0.0208159
ENSG00000099365	29.4891	0.629915	17.8767	0.00124804	0.0208723
ENSG00000144063	0.498413	0.629838	0.2001	0.00519218	0.0367545
ENSG00000233024	0.147744	0.629775	0.183	0.00255303	0.0275156
ENSG00000105287	23.3967	0.629774	17.4856	0.0046558	0.0352087
ENSG00000107562	16.5654	0.629678	17.239	0.00211015	0.0256554
ENSG00000218336	5.7937	0.629563	8.1363	0.00422055	0.0337196
ENSG00000126003	17.3684	0.629532	13.2156	0.00371782	0.0320208
ENSG00000197776	5.82012	0.629436	7.0046	0.00358712	0.0316155
ENSG00000145824	203.684	0.629414	49.5363	0.00253449	0.0274717
ENSG00000140563	0.727634	0.628914	0.2537	0.00137281	0.0215374
ENSG00000121417	18.2878	0.628897	18.8886	0.00165534	0.0229859
ENSG00000148606	10.4004	0.62888	10.2928	0.00155338	0.0225311
ENSG00000154556	4.84233	0.628833	1.8161	0.0119705	0.053124
ENSG00000168502	4.51445	0.628809	4.9835	0.00171293	0.0234284
ENSG00000123901	1.63422	0.628798	0.1861	0.00355677	0.0314951
ENSG00000127585	68.4827	0.628776	69.1298	0.00352339	0.0313745
ENSG00000153250	13.8909	0.62865	16.2798	0.00211756	0.0256571
ENSG00000170786	0.605637	0.628631	0.3567	0.00143581	0.0219745
ENSG00000104140	0.935568	0.628545	0.5315	0.00142983	0.0219745
ENSG00000145864	2.43464	0.628495	0.5741	0.00129538	0.021165
ENSG00000100941	61.189	0.628383	83.9551	0.00624341	0.0392947
ENSG00000253649	1.84497	0.628335	2.418	0.00352819	0.0313745
ENSG00000105656	13.5594	0.628307	9.831	0.0141656	0.0569137
ENSG00000228594	12.8036	0.628276	4.3078	0.0195589	0.0665168
ENSG00000284874	0.44431	0.628067	0.1465	0.00734147	0.0422198
ENSG00000185246	16.8078	0.628003	18.8969	0.00370529	0.0319762
ENSG00000117971	0.254425	0.627826	0.068	0.00275257	0.0284042
ENSG00000156642	87.8661	0.627818	86.4974	0.00128585	0.021165
ENSG00000167701	3.98985	0.627765	1.5395	0.00849592	0.0450573
ENSG00000125637	4.4179	0.627648	4.9499	0.00105517	0.0196231
ENSG00000253368	23.6157	0.627554	8.4227	0.0205606	0.0681272
ENSG00000114349	0.144147	0.627516	0.0564	0.00361474	0.0316615
ENSG00000177192	8.84934	0.627365	6.9354	0.00555	0.0374978
ENSG00000124440	10.2583	0.62735	11.4997	0.00306622	0.0295732
ENSG00000180875	1.8693	0.627348	1.2358	0.00284857	0.028574
ENSG00000198355	60.2991	0.627197	49.2454	0.00319622	0.0301422
ENSG00000196876	3.69191	0.627006	3.4913	0.00254083	0.0274717
ENSG00000197702	20.9231	0.626899	14.0605	0.0104837	0.0498333
ENSG00000143631	0.186809	0.626792	0.0248	0.0034003	0.0308498
ENSG00000184599	4.53692	0.626701	1.0143	0.00542661	0.0372786
ENSG00000049759	4.51639	0.626668	3.6949	0.00128236	0.0211538
ENSG00000138678	1.79727	0.626586	0.8147	0.00630475	0.0393757
ENSG00000175105	7.21558	0.626569	5.3525	0.0058786	0.038316
ENSG00000188133	0.295544	0.626561	0.0539	0.00205682	0.0253924
ENSG00000228672	5.93018	0.62653	3.9826	0.00255571	0.0275156
ENSG00000128872	33.5119	0.626478	19.661	0.00418962	0.0336603
ENSG00000170471	19.3787	0.626403	24.4529	0.0068046	0.04083
ENSG00000040199	4.77081	0.626385	6.4369	0.00788556	0.0437412
ENSG00000187135	16.9297	0.626365	1.0781	0.0129145	0.0548057
ENSG00000104852	157.912	0.626338	131.005	0.00172827	0.0235076
ENSG00000133318	312.977	0.62625	203.448	0.012426	0.0539189
ENSG00000197879	24.2784	0.626244	18.8537	0.00348481	0.0312327
ENSG00000111199	1.87686	0.626079	2.0834	0.00164084	0.0229859
ENSG00000177685	2.31433	0.626013	2.4053	0.00201213	0.0253194
ENSG00000136286	3.95552	0.625938	4.6185	0.00196745	0.0250731
ENSG00000086544	43.3226	0.625792	44.061	0.0014582	0.0221301
ENSG00000182472	0.166987	0.625782	0.0578	0.0157319	0.0597694
ENSG00000149679	17.5895	0.625762	22.9592	0.00993445	0.0486828
ENSG00000137411	0.471158	0.625663	0.3253	0.00155408	0.0225311
ENSG00000140443	12.9296	0.625403	11.2534	0.00123976	0.0208159
ENSG00000131142	1.58738	0.625397	1.2924	0.00181216	0.0240511
ENSG00000151320	9.7359	0.625248	6.9724	0.00126519	0.0209588
ENSG00000162302	35.6023	0.625216	25.3058	0.0124643	0.0540412
ENSG00000117152	22.0033	0.625101	11.8596	0.00158348	0.0227418
ENSG00000163141	0.757576	0.62508	0.9819	0.00826265	0.0445247
ENSG00000198959	30.1949	0.625048	16.8521	0.00491937	0.0358838
ENSG00000157111	1.38251	0.624945	0.424	0.00384186	0.032365
ENSG00000198542	1.64129	0.624911	2.4045	0.00477762	0.0356015
ENSG00000196415	1.664	0.624881	0.535	0.00226426	0.0263217
ENSG00000103855	91.3846	0.62485	116.899	0.00751296	0.0428308
ENSG00000164112	4.14459	0.624798	1.9959	0.0014674	0.0221402
ENSG00000145147	3.00963	0.624782	4.0879	0.00735575	0.0422551
ENSG00000204351	40.3281	0.624762	31.8413	0.00493487	0.0358847
ENSG00000160113	25.48	0.62471	21.6407	0.00292594	0.0288848
ENSG00000004534	38.6807	0.624651	27.9749	0.00259689	0.0276407
ENSG00000157483	16.0427	0.62445	7.7351	0.0124957	0.0541201
ENSG00000132671	0.142166	0.624429	0.0372	0.00119428	0.0205191
ENSG00000173559	2.06275	0.624421	3.0765	0.00588999	0.0383369
ENSG00000121310	11.0651	0.624403	6.1375	0.00333489	0.0306164
ENSG00000111641	0.446748	0.624315	0.628	0.00484495	0.0357202
ENSG00000204262	65.6857	0.62429	39.7718	0.0013573	0.021455
ENSG00000168306	10.7867	0.624269	15.9608	0.00531878	0.0370178
ENSG00000188811	14.841	0.624056	15.2231	0.00157424	0.0226848
ENSG00000109047	0.726735	0.624039	0.3476	0.00242647	0.0272416
ENSG00000158023	0.958344	0.624028	0.4802	0.00366314	0.0318446
ENSG00000213145	0.476662	0.623967	0.5393	0.00518599	0.036726
ENSG00000131981	360.415	0.623918	119.094	0.0122533	0.053636
ENSG00000172828	1.85295	0.623895	1.1716	0.00117906	0.0204893
ENSG00000272305	0.883167	0.6238	0.7418	0.00210763	0.0256554
ENSG00000089472	12.8747	0.623574	9.8195	0.001259	0.0209113
ENSG00000155367	2.26085	0.623494	1.5661	0.00650052	0.0400968
ENSG00000118689	28.9075	0.623445	17.8433	0.00668292	0.0405426
ENSG00000196233	1.97559	0.623322	2.1043	0.00163025	0.0229691
ENSG00000113504	26.5645	0.623284	25.842	0.00123292	0.0208129
ENSG00000168096	8.7685	0.623267	9.6453	0.0026424	0.0278428
ENSG00000134815	15.746	0.623051	12.8539	0.00283541	0.0285475
ENSG00000086102	21.4251	0.623039	26.7038	0.00454107	0.0347698
ENSG00000283787	0.564907	0.622974	0.4934	0.00179892	0.0239562
ENSG00000078328	3.13957	0.622963	1.4331	0.0020786	0.0255497
ENSG00000009830	18.0525	0.622963	23.4659	0.00536079	0.0371426
ENSG00000143862	174.439	0.622608	168.419	0.001483	0.0221429
ENSG00000107957	11.6889	0.62241	6.0542	0.00375924	0.0320507
ENSG00000196187	13.9103	0.622141	11.2619	0.00104842	0.0195787
ENSG00000104808	2.52035	0.622131	1.2714	0.00574033	0.0379977
ENSG00000228486	2.39793	0.622058	1.8193	0.00218666	0.0260299
ENSG00000169495	0.840496	0.622008	0.7773	0.0059318	0.0384909
ENSG00000116903	10.2059	0.621985	12.0387	0.0062574	0.0392947
ENSG00000106683	63.175	0.621917	65.3792	0.00133531	0.0213194
ENSG00000134802	15.3909	0.621801	10.239	0.0111103	0.0512372
ENSG00000165131	0.231575	0.62172	0.1573	0.00147937	0.0221429
ENSG00000167460	113.686	0.621616	66.421	0.0191056	0.0657634
ENSG00000166326	25.2152	0.62156	19.7599	0.00316402	0.0300965
ENSG00000057593	0.320674	0.62154	0.0465	0.00606413	0.0388561
ENSG00000170234	10.2776	0.621492	7.7847	0.0151353	0.0588133
ENSG00000135636	10.356	0.621445	5.0822	0.00661506	0.0404073
ENSG00000164086	16.866	0.621246	10.9134	0.0106123	0.0501515
ENSG00000167941	0.375499	0.621123	0.0295	0.00702837	0.0413255
ENSG00000159733	4.97073	0.62104	4.5201	0.00142455	0.0219434
ENSG00000101104	22.3112	0.620889	18.4986	0.00179936	0.0239562
ENSG00000170242	12.5759	0.620849	8.2789	0.00811007	0.0442379
ENSG00000196535	14.1516	0.620784	8.0417	0.00855388	0.0452226
ENSG00000196932	1.18057	0.620784	0.6859	0.00257065	0.0276008
ENSG00000148840	17.2335	0.620753	12.3277	0.00893248	0.0463697
ENSG00000165863	0.223847	0.620689	0.066	0.00290914	0.028869
ENSG00000179862	10.8197	0.620607	5.4324	0.0116071	0.0523598
ENSG00000052795	11.5683	0.62056	10.8048	0.00108698	0.0200342
ENSG00000169032	78.7449	0.620546	87.0021	0.00453614	0.0347634
ENSG00000140406	12.1748	0.620528	8.5165	0.0167329	0.0615875
ENSG00000204120	13.112	0.620502	9.2904	0.00891431	0.0463296
ENSG00000095464	0.295327	0.620336	0.3479	0.00216131	0.0259097
ENSG00000169900	0.988287	0.620323	0.5355	0.00290339	0.028869
ENSG00000166479	29.4385	0.620293	23.281	0.00571053	0.0379383
ENSG00000149292	5.13592	0.620217	2.6632	0.00452508	0.0347571
ENSG00000178773	4.19348	0.620184	1.328	0.00163343	0.0229859
ENSG00000185219	7.08866	0.620147	4.8642	0.00961187	0.0479601
ENSG00000168140	36.0591	0.62011	14.0775	0.00891187	0.0463296
ENSG00000242173	15.6975	0.619839	15.1931	0.00361894	0.0316615
ENSG00000130402	194.621	0.619791	160.729	0.0027501	0.0284042
ENSG00000160789	76.4615	0.61977	72.8061	0.00136411	0.0215002
ENSG00000240038	3.37959	0.61967	3.8092	0.00244173	0.0272995
ENSG00000173114	59.0114	0.619615	77.378	0.00833224	0.0447311
ENSG00000167766	23.9512	0.619587	28.1274	0.00448282	0.0346199
ENSG00000176681	0.293761	0.61949	0.2577	0.00164659	0.0229859
ENSG00000179115	111.331	0.619361	139.569	0.00583121	0.0382272
ENSG00000183087	31.1008	0.61923	27.0803	0.00187391	0.0245445
ENSG00000060656	10.6923	0.619224	4.0252	0.00306735	0.0295732
ENSG00000285476	0.421888	0.619113	0.0669	0.00159717	0.022764
ENSG00000054690	14.7225	0.619084	14.4252	0.00188545	0.0246007
ENSG00000172081	55.6399	0.618985	42.9377	0.0084839	0.0450185
ENSG00000143258	35.2857	0.618946	43.7644	0.00726224	0.041945
ENSG00000118094	0.37385	0.618945	0.5383	0.00361294	0.0316615
ENSG00000170419	13.0584	0.61886	0.6656	0.00509744	0.0364812
ENSG00000130479	31.4408	0.61852	23.0546	0.0125433	0.0541874
ENSG00000005007	46.9924	0.618474	34.3564	0.00933792	0.0474301
ENSG00000068383	17.449	0.618311	11.1496	0.0132809	0.0553915
ENSG00000184232	33.028	0.61813	25.6009	0.00176323	0.0236993
ENSG00000123342	10.1075	0.61798	9.3871	0.00253927	0.0274717
ENSG00000013523	18.3331	0.617964	17.8514	0.000975244	0.0193458
ENSG00000106688	19.7767	0.617945	5.5925	0.0270686	0.0783673
ENSG00000121753	79.7769	0.617819	107.788	0.00535746	0.0371426
ENSG00000198774	1.26811	0.617718	0.3407	0.00167179	0.0231851
ENSG00000125510	0.770981	0.617623	1.0034	0.00523271	0.0368405
ENSG00000188916	11.089	0.617549	9.9577	0.00290848	0.028869
ENSG00000186603	2.00501	0.617479	1.0185	0.00839017	0.0448666
ENSG00000101144	76.1181	0.617476	108.276	0.0044673	0.0346108
ENSG00000108556	0.939835	0.61739	0.7462	0.00251213	0.0274188
ENSG00000109586	10.978	0.617358	12.3564	0.00173302	0.0235344
ENSG00000198408	57.471	0.617326	61.9595	0.00155779	0.0225311
ENSG00000135722	2.09626	0.617241	1.7497	0.00292174	0.0288848
ENSG00000205403	6.034	0.617104	7.6632	0.00306969	0.0295732
ENSG00000100722	7.3411	0.616996	5.0267	0.0108018	0.0505127
ENSG00000108852	23.4467	0.616909	14.9805	0.00368141	0.0318969
ENSG00000196954	15.4279	0.616803	19.8848	0.0048325	0.0357202
ENSG00000162836	5.60478	0.616718	7.4235	0.00609951	0.0389304
ENSG00000101407	28.2869	0.616681	35.264	0.0108104	0.050525
ENSG00000198046	5.852	0.616543	4.8219	0.0021541	0.0258758
ENSG00000184305	0.112033	0.616475	0.0587	0.00133246	0.0213194
ENSG00000095587	0.893382	0.616382	0.428	0.00205059	0.0253893
ENSG00000014164	24.9556	0.616271	20.2128	0.00843737	0.0449261
ENSG00000253485	1.06078	0.616267	0.3541	0.0107481	0.0504001
ENSG00000154127	6.93469	0.616039	4.1102	0.00933456	0.0474272
ENSG00000089169	20.6926	0.616009	4.8319	0.00281544	0.028437
ENSG00000185933	0.364368	0.615933	0.2367	0.00556069	0.037517
ENSG00000095139	125.107	0.61571	92.8064	0.0106686	0.0502357
ENSG00000102580	38.5791	0.615704	31.116	0.00292719	0.0288848
ENSG00000012171	36.1612	0.615644	24.5392	0.00136123	0.0214747
ENSG00000165868	4.57083	0.6155	4.5594	0.00432696	0.0341239
ENSG00000198108	4.7312	0.615476	2.6214	0.00234491	0.0268057
ENSG00000078177	4.64344	0.61545	5.714	0.00626131	0.0392947
ENSG00000156486	1.052	0.615447	0.2355	0.00194609	0.0249631
ENSG00000100813	49.0586	0.615322	34.0496	0.0129268	0.0548119
ENSG00000123191	1.04995	0.615207	0.7979	0.00295807	0.0290418
ENSG00000130305	28.8828	0.615155	20.1161	0.0110768	0.051195
ENSG00000176076	18.0857	0.615113	27.3134	0.00732869	0.0421997
ENSG00000242732	27.51	0.614947	25.9387	0.00126555	0.0209588
ENSG00000049656	52.1698	0.61485	57.2419	0.00236327	0.026867
ENSG00000185442	5.07095	0.614817	3.3971	0.00466845	0.0352836
ENSG00000185842	0.179896	0.614796	0.0599	0.00587318	0.038316
ENSG00000119888	1.23042	0.61463	1.0123	0.00217591	0.0259564
ENSG00000124140	9.59938	0.614616	2.5125	0.00201747	0.0253302
ENSG00000167676	1.51293	0.614612	1.9734	0.00869288	0.0456847
ENSG00000261609	6.01067	0.614607	3.7634	0.00392396	0.0327131
ENSG00000277586	53.6115	0.614572	5.1606	0.00308669	0.0297201
ENSG00000101751	9.17873	0.614317	10.2333	0.00291785	0.0288807
ENSG00000146676	38.3904	0.614267	46.7341	0.00678004	0.0407547
ENSG00000169682	0.67968	0.613986	0.3948	0.00471251	0.0354104
ENSG00000158286	1.27726	0.613798	1.9093	0.00985025	0.048529
ENSG00000138080	82.6682	0.613778	43.0673	0.00235282	0.0268588
ENSG00000078902	65.2944	0.613561	46.2764	0.014007	0.056652
ENSG00000028310	14.8364	0.613342	17.1685	0.00324148	0.0303532
ENSG00000137166	13.9429	0.61325	11.8778	0.00204197	0.0253893
ENSG00000143199	0.209557	0.612995	0.1301	0.00430982	0.0340795
ENSG00000135541	8.00652	0.612809	9.1749	0.00458892	0.0349157
ENSG00000107140	49.4982	0.612681	43.4365	0.003891	0.0326171
ENSG00000203667	0.758688	0.612569	0.508	0.00411131	0.0333853
ENSG00000106113	0.53323	0.612547	0.2394	0.00219676	0.0261035
ENSG00000170571	8.41027	0.6124	11.567	0.00680749	0.0408315
ENSG00000179833	16.9959	0.612288	11.6242	0.00404076	0.0330882
ENSG00000215126	1.05042	0.612247	1.0697	0.00306866	0.0295732
ENSG00000019102	2.05137	0.61223	1.6294	0.00182037	0.0240847
ENSG00000253537	1.39785	0.611883	0.4723	0.00151475	0.0223025
ENSG00000137776	26.5503	0.611693	32.0377	0.00405123	0.0331107
ENSG00000142208	42.837	0.611676	27.3658	0.0061305	0.0389304
ENSG00000169224	0.268062	0.611558	0.0355	0.00255651	0.0275156
ENSG00000235961	7.47699	0.611414	5.2089	0.00204854	0.0253893
ENSG00000242498	17.7457	0.61138	12.407	0.00582341	0.0382272
ENSG00000168297	23.9897	0.611223	18.2454	0.00574162	0.0379977
ENSG00000205903	28.2776	0.611157	35.5082	0.00419224	0.0336628
ENSG00000198369	51.9297	0.611023	48.7507	0.00144401	0.0220432
ENSG00000198466	7.18007	0.610845	6.2304	0.00233432	0.0267272
ENSG00000155657	0.127067	0.610808	0.1613	0.0077769	0.0435255
ENSG00000100888	12.6826	0.610797	9.3056	0.00621318	0.039217
ENSG00000123999	3.1023	0.610794	1.2825	0.0107306	0.0503461
ENSG00000150967	4.54689	0.610684	2.7949	0.0169675	0.0619368
ENSG00000148719	23.7269	0.610443	20.0227	0.00833792	0.0447359
ENSG00000140043	1.00284	0.61044	0.8288	0.00231733	0.0266213
ENSG00000054392	3.50615	0.610405	4.5198	0.00610229	0.0389304
ENSG00000072518	14.157	0.610334	10.8071	0.0140694	0.0567018
ENSG00000010295	38.5814	0.610279	32.916	0.0026914	0.0281622
ENSG00000132975	3.45364	0.610227	1.5649	0.00175808	0.0236749
ENSG00000139629	3.70493	0.610202	1.8423	0.00545086	0.0373098
ENSG00000112941	17.4136	0.610126	22.4918	0.00696418	0.0411619
ENSG00000105701	422.091	0.610111	465.811	0.00339582	0.0308498
ENSG00000134571	0.214691	0.610075	0.2909	0.00493178	0.0358838
ENSG00000172493	15.4963	0.610066	10.9094	0.00682611	0.0408988
ENSG00000116984	10.5052	0.610066	8.4414	0.00322532	0.0303323
ENSG00000166165	1213.75	0.61004	1733.1	0.0051122	0.0365428
ENSG00000136100	15.7778	0.609974	15.1308	0.00197685	0.0250903
ENSG00000112079	40.9265	0.609947	26.9305	0.0127083	0.0545565
ENSG00000110169	1.54109	0.609923	0.667	0.0149927	0.0586512
ENSG00000100968	10.4908	0.609661	5.286	0.00770605	0.0434297
ENSG00000163251	6.70557	0.609651	3.4555	0.0077196	0.043465
ENSG00000142303	14.1015	0.609566	11.2261	0.00249219	0.0273856
ENSG00000185306	0.127658	0.60952	0.0861	0.00197766	0.0250903
ENSG00000101940	48.6418	0.609495	59.8098	0.00438405	0.0342946
ENSG00000125735	2.1851	0.609466	1.4158	0.00191523	0.0248555
ENSG00000144395	1.00606	0.60932	1.3226	0.00803752	0.0441084
ENSG00000204961	0.139451	0.609217	0.0245	0.00471915	0.0354145
ENSG00000239857	0.473027	0.609079	0.3204	0.00481212	0.035691
ENSG00000082397	16.0111	0.609071	14.1736	0.00148701	0.022151
ENSG00000119943	4.40945	0.60903	2.7686	0.00280584	0.0284042
ENSG00000132514	2.71158	0.608935	2.9186	0.00537329	0.0371837
ENSG00000134109	15.6662	0.608894	10.8142	0.0108933	0.0507448
ENSG00000105963	5.22934	0.608832	5.639	0.0039814	0.0328815
ENSG00000164080	10.2434	0.608779	6.4996	0.0127726	0.0545768
ENSG00000125633	20.38	0.608759	25.8045	0.00936302	0.0474421
ENSG00000204859	17.4295	0.608711	15.4934	0.00239677	0.0270934
ENSG00000177706	151.933	0.608662	71.5572	0.00558903	0.0375738
ENSG00000149187	35.8869	0.608559	44.0582	0.00667551	0.0405426
ENSG00000197363	11.5975	0.608394	9.5121	0.00317604	0.0300978
ENSG00000111057	2.05334	0.608176	1.268	0.00175178	0.0236706
ENSG00000126934	97.9282	0.607987	106.24	0.00200942	0.0253041
ENSG00000179846	0.56242	0.607978	0.2104	0.0164338	0.0609492
ENSG00000126759	0.44479	0.607923	0.5575	0.00365124	0.0318335
ENSG00000157087	18.2238	0.60763	20.03	0.00482953	0.0357202
ENSG00000143257	0.841773	0.607557	1.0101	0.00356925	0.0315562
ENSG00000270339	0.308789	0.607525	0.5083	0.00493052	0.0358838
ENSG00000114268	18.2356	0.607382	11.6999	0.00394672	0.0327131
ENSG00000257743	0.149892	0.607274	0.0195	0.00824988	0.0445247
ENSG00000041353	4.86628	0.607264	1.2198	0.0161973	0.0604949
ENSG00000167123	53.0114	0.60717	52.8759	0.0041858	0.0336589
ENSG00000105655	43.14	0.607053	57.1374	0.00526938	0.0368445
ENSG00000167615	97.5982	0.607045	62.2092	0.00334924	0.0306984
ENSG00000163959	1.74187	0.606999	1.3003	0.00569206	0.037921
ENSG00000157978	10.9514	0.606902	6.6124	0.00659636	0.0403967
ENSG00000184557	138.2	0.606878	163.492	0.00279893	0.0284042
ENSG00000091129	207.831	0.606774	260.859	0.00645659	0.0400002
ENSG00000146909	10.7835	0.606753	8.4108	0.00399816	0.0328877
ENSG00000111731	18.2874	0.606734	20.8897	0.00375613	0.0320404
ENSG00000136141	7.17263	0.606612	8.8076	0.00570617	0.0379383
ENSG00000183801	5.89379	0.606373	4.1504	0.0017816	0.0238506
ENSG00000166507	0.149539	0.606219	0.2007	0.00470937	0.0354037
ENSG00000150457	10.7201	0.606193	8.2989	0.00249637	0.0273856
ENSG00000204104	12.5859	0.606128	11.2118	0.00228457	0.0263993
ENSG00000087152	44.6161	0.605955	41.9677	0.00225739	0.0263023
ENSG00000165379	2.06669	0.605934	1.3446	0.00224286	0.0262232
ENSG00000175416	132.868	0.605832	109.381	0.0100945	0.0490565
ENSG00000183166	3.85978	0.605805	3.0074	0.00464501	0.035169
ENSG00000088854	18.727	0.60575	14.0681	0.00361769	0.0316615
ENSG00000149716	6.35214	0.605734	4.5959	0.00919064	0.0470838
ENSG00000055483	17.0581	0.605648	12.356	0.00823571	0.0444985
ENSG00000136854	44.1041	0.605626	39.8982	0.00324089	0.0303532
ENSG00000114805	3.19444	0.605616	1.0718	0.00900975	0.0465998
ENSG00000129354	0.14152	0.605615	0.1482	0.00268043	0.0281039
ENSG00000156671	27.2907	0.605501	19.539	0.00677135	0.0407512
ENSG00000084112	11.8499	0.605324	13.8275	0.00377194	0.0320946
ENSG00000149131	120.414	0.605274	170.111	0.00658399	0.0403477
ENSG00000198482	3.50508	0.605224	2.6022	0.00656164	0.0402732
ENSG00000110025	0.657923	0.605072	0.3692	0.00562813	0.0376577
ENSG00000178201	3.74763	0.604945	4.5209	0.00455162	0.0348192
ENSG00000070614	57.8116	0.60494	47.648	0.00372932	0.0320208
ENSG00000271425	0.719999	0.604789	0.9263	0.00379758	0.0322159
ENSG00000145901	68.3586	0.604784	55.453	0.00384172	0.032365
ENSG00000072609	7.14157	0.604675	6.0823	0.00543117	0.0372786
ENSG00000167549	2.80281	0.604398	0.8748	0.00554221	0.0374978
ENSG00000204946	11.3391	0.604343	12.0091	0.002374	0.0269556
ENSG00000174586	2.20644	0.604327	1.5489	0.00342272	0.030954
ENSG00000079308	30.0496	0.60432	17.8132	0.0132899	0.0554019
ENSG00000116604	35.8555	0.604289	24.2297	0.0169573	0.0619167
ENSG00000111305	0.487596	0.604254	0.5174	0.00346746	0.0311759
ENSG00000072071	47.8415	0.604164	28.6843	0.0101617	0.0492541
ENSG00000160584	22.9267	0.604115	16.4743	0.00515711	0.0366612
ENSG00000072110	99.8866	0.604085	84.2925	0.00227503	0.0263397
ENSG00000147121	18.4706	0.603967	18.097	0.00252272	0.0274667
ENSG00000149451	13.072	0.603799	15.2123	0.00617999	0.0391438
ENSG00000170293	8.89663	0.603663	5.8707	0.00325242	0.0303532
ENSG00000010803	26.0877	0.603602	19.9915	0.0107003	0.0502841
ENSG00000181396	18.3026	0.603589	18.1907	0.00194783	0.0249631
ENSG00000116128	21.6609	0.60356	27.2186	0.0085074	0.0451009
ENSG00000107104	24.3904	0.603506	32.7447	0.00821262	0.0444839
ENSG00000121769	51.6699	0.603491	59.1047	0.00549717	0.0374306
ENSG00000135318	58.3652	0.60348	81.0437	0.00588486	0.0383185
ENSG00000163820	9.76722	0.60347	7.6085	0.00327582	0.0303532
ENSG00000182263	7.6576	0.602921	9.4442	0.0048661	0.03573
ENSG00000175265	14.8856	0.602857	4.5061	0.0127471	0.0545768
ENSG00000180953	1.96764	0.602777	2.1827	0.00343654	0.0310294
ENSG00000187288	0.222444	0.602437	0.1037	0.00359436	0.0316401
ENSG00000177311	15.9202	0.602416	13.9428	0.00212967	0.0256938
ENSG00000029534	2.16779	0.602384	1.755	0.00186603	0.024498
ENSG00000164972	13.4916	0.602376	3.7084	0.00272525	0.0283116
ENSG00000166006	2.58796	0.602316	1.7829	0.0044869	0.0346199
ENSG00000164867	3.65442	0.602308	4.6019	0.0048007	0.0356326
ENSG00000157741	5.37087	0.602076	6.7493	0.00703744	0.041328
ENSG00000100307	13.0804	0.602006	6.8145	0.0156999	0.0597182
ENSG00000140521	17.0219	0.601893	12.6927	0.0104937	0.0498546
ENSG00000151835	12.9335	0.601884	16.4094	0.00807329	0.0441872
ENSG00000102539	0.116496	0.601853	0.0616	0.00467789	0.0353392
ENSG00000176715	4.98723	0.601779	5.545	0.0031824	0.0301077
ENSG00000143376	15.7125	0.601738	12.3279	0.00936054	0.0474421
ENSG00000167658	1678.39	0.60166	1168.12	0.00995066	0.0487229
ENSG00000155066	1.06489	0.601644	0.6836	0.00257508	0.0276115
ENSG00000107147	1.36176	0.601641	0.5382	0.00200044	0.0252308
ENSG00000123500	1.3698	0.60141	0.1454	0.00280592	0.0284042
ENSG00000182492	481.916	0.601376	399.5	0.00305759	0.0295544
ENSG00000196776	60.4576	0.601328	51.9241	0.00416953	0.0335735
ENSG00000164100	0.87193	0.601302	0.0897	0.0026957	0.0281622
ENSG00000170921	11.5298	0.601266	10.7677	0.00187839	0.0245463
ENSG00000112280	4.8925	0.601211	1.0276	0.0144223	0.0574422
ENSG00000278662	0.485106	0.601204	0.445	0.00263607	0.0278279
ENSG00000269343	4.20564	0.601033	2.9223	0.01219	0.0534967
ENSG00000073969	60.7128	0.600953	60.8794	0.00468427	0.0353444
ENSG00000026652	10.868	0.600936	6.7418	0.00562361	0.0376577
ENSG00000148690	6.22598	0.600885	4.3791	0.00749904	0.042803
ENSG00000101236	29.8817	0.600834	22.8839	0.00513913	0.0366612
ENSG00000097096	0.507612	0.600736	0.4568	0.0027381	0.0283756
ENSG00000182318	5.24487	0.600731	5.2939	0.00215483	0.0258758
ENSG00000166747	31.2277	0.600594	37.5635	0.0054129	0.0372226
ENSG00000103381	11.1122	0.600442	7.8379	0.00411828	0.0333853
ENSG00000163913	16.078	0.600407	11.9489	0.00784829	0.0436802
ENSG00000102781	12.7864	0.600214	12.8696	0.00186892	0.024517
ENSG00000155666	4.18036	0.600199	3.2607	0.00915089	0.046972
ENSG00000130985	228.487	0.600052	266.942	0.00435516	0.0341617
ENSG00000177731	67.8857	0.599944	48.9714	0.0101672	0.0492541
ENSG00000165970	0.14847	0.599896	0.0328	0.00203299	0.0253893
ENSG00000074181	54.7638	0.599883	44.0631	0.00262418	0.0277714
ENSG00000071575	159.075	0.599849	240.061	0.00816212	0.0444004
ENSG00000130382	89.94	0.599818	81.3951	0.00309842	0.0298008
ENSG00000162267	0.410432	0.599794	0.2469	0.00359551	0.0316401
ENSG00000136152	14.0186	0.599702	11.7596	0.00721627	0.0417864
ENSG00000166825	11.575	0.599477	3.2727	0.0164431	0.0609701
ENSG00000032219	11.1531	0.599407	7.6368	0.021914	0.0702267
ENSG00000186184	15.5013	0.599375	12.122	0.0110837	0.0511961
ENSG00000253953	0.697313	0.599296	0.1534	0.00259717	0.0276407
ENSG00000145734	6.94698	0.599254	7.6193	0.0017553	0.0236706
ENSG00000032444	47.0771	0.599222	48.3391	0.00195226	0.0249631
ENSG00000105649	66.8483	0.599185	46.828	0.00245851	0.0273435
ENSG00000137845	19.9167	0.599179	20.0646	0.00146015	0.0221301
ENSG00000120329	0.162923	0.599042	0.2296	0.00473456	0.0354518
ENSG00000183530	9.17472	0.598947	12.7207	0.0104686	0.0498333
ENSG00000241233	0.194693	0.598933	0.068	0.00575146	0.0380422
ENSG00000196189	5.96618	0.598854	3.3346	0.00376533	0.0320787
ENSG00000163749	0.451117	0.598843	0.4559	0.00442552	0.0344129
ENSG00000119457	0.23776	0.598834	0.1906	0.00215543	0.0258758
ENSG00000188517	1.76256	0.598827	0.2467	0.0169016	0.0618197
ENSG00000134215	9.69136	0.59874	3.0291	0.0151786	0.0588931
ENSG00000099917	26.2994	0.598712	26.1704	0.00220753	0.0261214
ENSG00000274808	0.118237	0.598679	0.1345	0.00327397	0.0303532
ENSG00000153233	2.41068	0.598645	0.8493	0.00234774	0.026819
ENSG00000089356	0.23098	0.59858	0.1957	0.0019358	0.0249631
ENSG00000196083	25.6823	0.59856	8.7022	0.0106254	0.050183
ENSG00000066427	5.01898	0.598545	4.6099	0.00186592	0.024498
ENSG00000149968	2.15217	0.598428	1.1911	0.00442447	0.0344129
ENSG00000267385	0.180396	0.598383	0.2269	0.00599715	0.0386931
ENSG00000108100	44.4494	0.598331	39.9997	0.00226369	0.0263217
ENSG00000101049	2.11547	0.598297	2.546	0.00526442	0.0368445
ENSG00000132467	43.3083	0.597932	36.713	0.00647276	0.040028
ENSG00000204681	62.1895	0.597889	45.1628	0.00164562	0.0229859
ENSG00000124721	0.78963	0.597838	0.0136	0.00688863	0.0410698
ENSG00000025796	37.3719	0.597826	26.9409	0.0109727	0.0509466
ENSG00000008283	22.4423	0.597821	16.4696	0.00323893	0.0303532
ENSG00000004399	55.6376	0.597799	37.657	0.00840512	0.0448898
ENSG00000101191	18.226	0.597762	13.1963	0.0141072	0.0567463
ENSG00000178776	2.5086	0.597699	0.6765	0.00586274	0.0382917
ENSG00000075407	4.03717	0.597671	5.2375	0.00432362	0.0341239
ENSG00000083454	0.688527	0.597593	0.2486	0.0139499	0.056547
ENSG00000115677	109.132	0.597565	133.085	0.00884177	0.0460642
ENSG00000106588	0.517008	0.597554	0.5529	0.00280214	0.0284042
ENSG00000175866	16.2499	0.597535	9.7299	0.0129693	0.0548465
ENSG00000276547	3.66353	0.597449	0.9957	0.00187799	0.0245463
ENSG00000196275	3.34014	0.597401	4.4268	0.00978933	0.048399
ENSG00000137760	7.95133	0.597386	5.4973	0.0122179	0.0535691
ENSG00000100884	9.27755	0.597338	1.8528	0.00227353	0.0263397
ENSG00000103657	10.6693	0.597149	6.4619	0.0161068	0.0603624
ENSG00000117069	3.50602	0.597128	3.4507	0.00534218	0.0371197
ENSG00000108823	1.94559	0.597093	1.7962	0.00220516	0.0261214
ENSG00000073150	7.11422	0.597068	3.5359	0.00803473	0.0441084
ENSG00000166333	0.567654	0.597043	0.4879	0.00194362	0.0249631
ENSG00000141503	57.5177	0.597006	38.8828	0.0115076	0.0520711
ENSG00000034533	9.938	0.596998	10.5127	0.00273178	0.0283274
ENSG00000165996	2.42275	0.596977	1.0441	0.0210677	0.0689994
ENSG00000162129	12.4102	0.596769	10.3292	0.00423314	0.0337835
ENSG00000103184	5.33995	0.596676	1.3768	0.00210081	0.0256372
ENSG00000179922	15.366	0.596672	10.7602	0.00682815	0.0408988
ENSG00000130649	0.53752	0.596671	0.3315	0.00211428	0.0256571
ENSG00000109089	28.818	0.596668	18.9562	0.0156788	0.0596877
ENSG00000197753	0.529687	0.596643	0.4171	0.00269159	0.0281622
ENSG00000125878	0.768852	0.596602	0.361	0.00292127	0.0288848
ENSG00000148343	16.9291	0.596601	21.505	0.0114629	0.0519644
ENSG00000163995	6.74354	0.596372	3.0033	0.0114669	0.0519644
ENSG00000187372	2.3881	0.596356	1.2658	0.00489614	0.0358175
ENSG00000181458	16.7355	0.596349	13.4652	0.003025	0.0294238
ENSG00000147118	8.0706	0.596071	9.3456	0.00465382	0.0352087
ENSG00000123572	0.208396	0.59605	0.021	0.00780485	0.0436101
ENSG00000172426	3.62572	0.595989	1.112	0.0110043	0.0510517
ENSG00000137875	0.363497	0.595968	0.2586	0.0020934	0.0255873
ENSG00000134443	1.924	0.595933	0.3575	0.00691042	0.0410719
ENSG00000151006	0.689657	0.595755	0.5791	0.00281177	0.0284275
ENSG00000138311	11.824	0.595697	8.3497	0.00159483	0.0227498
ENSG00000110492	272.662	0.595691	208.173	0.00312908	0.0299477
ENSG00000167302	5.48249	0.595649	6.2401	0.00432806	0.0341239
ENSG00000127947	67.4659	0.595434	60.2896	0.00262804	0.0277951
ENSG00000158163	3.8177	0.595397	2.6052	0.00819941	0.0444605
ENSG00000128165	1.64234	0.595274	0.658	0.00251332	0.0274188
ENSG00000198429	5.36163	0.595201	6.5522	0.00508964	0.0364812
ENSG00000153012	4.82596	0.595161	2.9495	0.00396835	0.0328278
ENSG00000238243	0.785935	0.595078	0.2063	0.0196751	0.0666175
ENSG00000139977	13.2031	0.595077	11.512	0.00389739	0.0326384
ENSG00000127452	25.5116	0.595037	24.9551	0.00276594	0.0284042
ENSG00000198650	0.288292	0.594996	0.2049	0.00526975	0.0368445
ENSG00000163249	15.5855	0.59497	16.9348	0.00338895	0.0308498
ENSG00000135437	2.98067	0.594965	4.2429	0.00814281	0.0443601
ENSG00000180287	2.5305	0.594769	3.2998	0.00354478	0.0314421
ENSG00000112333	22.172	0.594543	13.8973	0.00341501	0.0309231
ENSG00000160613	3.57522	0.594488	2.4956	0.0114082	0.0518624
ENSG00000065833	15.7741	0.594376	7.9584	0.0023067	0.0266076
ENSG00000117013	3.48482	0.594372	1.566	0.00546958	0.037339
ENSG00000146826	24.1864	0.594229	30.5147	0.00806109	0.0441694
ENSG00000086967	0.507551	0.594211	0.4054	0.00253103	0.0274717
ENSG00000153714	6.08483	0.59418	3.9777	0.00617721	0.0391408
ENSG00000253309	0.51018	0.594121	0.6288	0.00843274	0.0449261
ENSG00000083097	6.70068	0.594083	4.6019	0.0039158	0.0326975
ENSG00000120251	29.3158	0.59406	14.008	0.00478178	0.0356061
ENSG00000180901	54.4767	0.594039	40.8821	0.0151167	0.0587737
ENSG00000198848	3.1421	0.593999	0.823	0.00323353	0.0303532
ENSG00000188559	9.10611	0.593997	9.7832	0.00261209	0.027705
ENSG00000139514	41.2103	0.593957	27.2479	0.0127325	0.0545768
ENSG00000112297	4.4731	0.593865	4.6154	0.0042503	0.0338409
ENSG00000172508	27.4493	0.593836	1.3808	0.0197403	0.0667735
ENSG00000179826	0.202818	0.593817	0.0375	0.00311508	0.0298933
ENSG00000182372	10.9187	0.593748	12.0273	0.00251112	0.0274188
ENSG00000129946	48.8402	0.593702	65.2361	0.00835982	0.0447942
ENSG00000205639	0.34433	0.593661	0.4758	0.012379	0.0538635
ENSG00000196365	82.9909	0.593602	69.9143	0.00448735	0.0346199
ENSG00000155093	66.1457	0.5935	82.6031	0.00768398	0.0433629
ENSG00000151224	0.241745	0.593471	0.0609	0.00204535	0.0253893
ENSG00000180767	0.970841	0.593076	0.7006	0.00223645	0.0262232
ENSG00000145920	41.3442	0.593064	29.1557	0.00352837	0.0313745
ENSG00000177469	198.335	0.593007	227.049	0.00224082	0.0262232
ENSG00000106852	2.26806	0.59286	1.7383	0.00223187	0.0262232
ENSG00000157502	1.5746	0.592683	0.4226	0.00248851	0.0273856
ENSG00000084093	10.331	0.592626	12.6617	0.00668556	0.0405426
ENSG00000183354	11.1114	0.592543	8.4002	0.00583852	0.0382272
ENSG00000249471	5.54438	0.592486	4.2565	0.00554332	0.0374978
ENSG00000160271	9.90765	0.592464	6.1281	0.0153685	0.0591556
ENSG00000182196	0.689974	0.59235	0.4554	0.00384774	0.0323926
ENSG00000189362	3.05548	0.592348	2.3522	0.00493825	0.0358847
ENSG00000163945	5.07826	0.592334	3.5092	0.00515716	0.0366612
ENSG00000174137	0.748365	0.592221	0.3463	0.0154777	0.0593689
ENSG00000169194	0.182877	0.592209	0.2259	0.00943053	0.0475165
ENSG00000188910	0.513931	0.592183	0.1651	0.00277458	0.0284042
ENSG00000196924	271.483	0.592033	208.061	0.00326505	0.0303532
ENSG00000106991	102.036	0.592032	71.356	0.00793094	0.0438384
ENSG00000008128	1.0411	0.59203	0.9222	0.00297886	0.0291784
ENSG00000183454	2.73429	0.592012	0.742	0.00239856	0.0270934
ENSG00000102934	25.8193	0.591948	31.7459	0.00659717	0.0403967
ENSG00000139220	3.70314	0.591583	3.7875	0.00557061	0.0375279
ENSG00000101846	6.17131	0.591538	6.2606	0.00277356	0.0284042
ENSG00000155846	1.50504	0.591362	1.3578	0.00219746	0.0261035
ENSG00000101199	55.8212	0.591187	44.7788	0.00436304	0.0341809
ENSG00000133083	46.5735	0.591186	50.8127	0.0024793	0.0273856
ENSG00000263264	0.433959	0.591002	0.1848	0.0123938	0.0538635
ENSG00000141664	5.03061	0.590963	4.4056	0.00227586	0.0263397
ENSG00000178342	1.27583	0.590913	0.8102	0.00189165	0.0246438
ENSG00000052749	11.9958	0.59087	13.2739	0.00433992	0.0341377
ENSG00000072840	7.31093	0.590807	3.4021	0.00552961	0.0374978
ENSG00000104154	4.99161	0.590775	3.7662	0.011134	0.0512413
ENSG00000183977	0.500527	0.590715	0.3305	0.00710184	0.0414188
ENSG00000157014	19.9692	0.590553	16.1024	0.0109762	0.0509491
ENSG00000197555	24.6387	0.590528	15.2661	0.00626911	0.0392947
ENSG00000165731	3.78398	0.590369	0.6315	0.0140309	0.0566814
ENSG00000164123	0.167454	0.590318	0.0549	0.00601944	0.0387632
ENSG00000170379	4.4754	0.590162	2.6005	0.00483927	0.0357202
ENSG00000179242	25.406	0.590148	7.7578	0.0171046	0.0621604
ENSG00000272333	19.8095	0.589979	16.6157	0.00412222	0.0333853
ENSG00000172476	0.956315	0.589943	0.5943	0.0137599	0.0563018
ENSG00000122642	117.867	0.589851	76.5498	0.00701887	0.0413005
ENSG00000105552	18.1598	0.589796	22.9596	0.00924187	0.0471589
ENSG00000121073	41.6689	0.589785	40.882	0.00259619	0.0276407
ENSG00000155868	14.2054	0.589701	11.3393	0.0128111	0.0546201
ENSG00000179178	11.8488	0.589558	0.612	0.0203632	0.0677643
ENSG00000165525	7.96185	0.589439	5.782	0.00660262	0.0403967
ENSG00000111321	16.2182	0.589433	20.275	0.00660276	0.0403967
ENSG00000159788	19.6491	0.589412	13.4309	0.0124181	0.0538988
ENSG00000168124	0.346484	0.589229	0.0896	0.00314258	0.0300536
ENSG00000258539	0.132533	0.589054	0.1128	0.00194925	0.0249631
ENSG00000134444	8.52312	0.589049	10.3827	0.007553	0.0430098
ENSG00000118369	8.25514	0.588956	5.8906	0.0102463	0.0495196
ENSG00000128908	14.9598	0.588944	12.3628	0.00425288	0.0338456
ENSG00000070778	12.6771	0.588811	12.4803	0.00258428	0.0276407
ENSG00000175294	1.11379	0.588793	1.4902	0.00696858	0.0411736
ENSG00000138061	14.7839	0.588783	5.0286	0.00276749	0.0284042
ENSG00000165915	38.0866	0.588743	40.8818	0.00355336	0.0314814
ENSG00000161638	41.8366	0.588645	28.1239	0.00426075	0.0338923
ENSG00000189001	0.696844	0.588575	0.3965	0.00242273	0.0272416
ENSG00000185896	191.48	0.588547	150.835	0.00539241	0.0372226
ENSG00000172890	10.0308	0.588534	9.0913	0.0039462	0.0327131
ENSG00000185666	2.44384	0.588415	0.5422	0.0184702	0.0646207
ENSG00000133627	12.6604	0.588395	8.7038	0.00528622	0.0369274
ENSG00000161558	6.22837	0.588334	6.9032	0.00438347	0.0342946
ENSG00000175309	15.246	0.58823	17.907	0.00583689	0.0382272
ENSG00000198945	4.63802	0.588224	3.5674	0.00457616	0.0349157
ENSG00000064687	4.30435	0.5882	4.0136	0.0025842	0.0276407
ENSG00000198718	7.23715	0.588151	4.7967	0.0129039	0.0547919
ENSG00000214787	1.77968	0.588043	2.255	0.0096961	0.0481509
ENSG00000158859	12.6252	0.588019	15.5089	0.00316276	0.0300965
ENSG00000167306	3.17237	0.587971	4.3538	0.00959559	0.0479341
ENSG00000101892	0.187491	0.587737	0.1167	0.0134097	0.0557045
ENSG00000144410	0.680279	0.587682	0.3686	0.00840676	0.0448898
ENSG00000175766	0.32856	0.587648	0.125	0.00317592	0.0300978
ENSG00000165496	0.332193	0.587611	0.4877	0.00942445	0.0475141
ENSG00000007866	18.1916	0.587516	17.9991	0.00264039	0.0278428
[truncated: 5,961 more rows]

## Sheet: Cox_resultP005
ensemble_gene_id	mean_exp	coef	p	FDR_BH
ENSG00000138658	2.55763	0.118584	0.0499971	0.286241
ENSG00000173898	13.8808	0.0074915	0.0499917	0.286241
ENSG00000122884	83.9068	0.00403263	0.0499331	0.286241
ENSG00000117118	117.97	-0.00556675	0.0499254	0.286241
ENSG00000102349	0.890489	0.235893	0.0498213	0.286102
ENSG00000219607	4.96652	0.0496429	0.049722	0.285628
ENSG00000142541	1337.62	-0.000294536	0.0497154	0.285628
ENSG00000220205	185.606	0.00121272	0.0496897	0.285628
ENSG00000140105	84.0239	0.00273486	0.0496535	0.285524
ENSG00000178171	1.53444	0.0506468	0.0496378	0.285524
ENSG00000175414	11.4478	0.0340195	0.0496352	0.285524
ENSG00000284922	0.216763	-1.22371	0.0496083	0.285524
ENSG00000116819	3.79597	0.0659225	0.0496008	0.285524
ENSG00000106404	15.5872	0.0222936	0.0495985	0.285524
ENSG00000184261	0.697177	0.137965	0.0495979	0.285524
ENSG00000076351	4.1983	0.103574	0.0495949	0.285524
ENSG00000224420	1.93829	0.141376	0.0495927	0.285524
ENSG00000106459	18.8415	0.0310976	0.0495761	0.285524
ENSG00000147679	12.9319	-0.0513117	0.0495728	0.285524
ENSG00000132254	43.8637	-0.0134539	0.0495421	0.285524
ENSG00000161057	59.7368	-0.0118427	0.0494868	0.285524
ENSG00000164241	2.55066	-0.111055	0.0494452	0.285524
ENSG00000167608	2.25983	0.151727	0.0494326	0.285524
ENSG00000106682	205.093	0.00264643	0.049384	0.285425
ENSG00000164823	31.792	-0.0118465	0.0493735	0.285425
ENSG00000171105	16.6826	0.022111	0.0493637	0.285425
ENSG00000070501	17.2783	-0.0285058	0.0493585	0.285425
ENSG00000095203	3.5207	0.0312581	0.0493583	0.285425
ENSG00000105397	49.3981	0.00872415	0.049314	0.285425
ENSG00000280071	3.41662	-0.0956719	0.0493062	0.285425
ENSG00000171496	0.361243	0.53631	0.0492977	0.285425
ENSG00000162627	53.361	-0.00757459	0.0492931	0.285425
ENSG00000108443	14.9867	0.042295	0.0491957	0.285211
ENSG00000116539	18.8936	0.0221943	0.0491797	0.285211
ENSG00000092295	1.17901	0.212157	0.0491474	0.285125
ENSG00000264364	101.005	0.00435915	0.0491344	0.285125
ENSG00000170092	0.639242	0.395238	0.0490896	0.284985
ENSG00000135870	8.08992	0.0757336	0.0490806	0.284985
ENSG00000143353	27.3294	-0.0186113	0.0490715	0.284985
ENSG00000138166	28.3462	0.00643364	0.0490413	0.284985
ENSG00000081014	5.6521	0.0908406	0.0490386	0.284985
ENSG00000128534	9.10117	0.0744956	0.0490153	0.284985
ENSG00000152795	176.822	0.00337322	0.0489918	0.284985
ENSG00000134283	13.7888	-0.0593514	0.0489684	0.284963
ENSG00000143156	10.8699	-0.0482467	0.0489317	0.284847
ENSG00000188015	20.353	-0.00975921	0.0487591	0.28394
ENSG00000196365	82.9909	0.00571816	0.0487511	0.28394
ENSG00000183117	2.09119	0.0870171	0.0487272	0.28394
ENSG00000137976	1.09251	-0.161495	0.0486891	0.283825
ENSG00000186889	8.97615	-0.0435488	0.0486545	0.28372
ENSG00000186496	3.34023	-0.118962	0.0486505	0.28372
ENSG00000160180	2.22271	-0.03786	0.0486461	0.28372
ENSG00000167483	0.268551	1.02891	0.0486459	0.28372
ENSG00000073737	3.98158	-0.0388344	0.0485994	0.28372
ENSG00000087302	39.662	-0.0144573	0.0485444	0.283566
ENSG00000196914	20.7497	0.02021	0.0485313	0.283566
ENSG00000182798	0.423205	0.487873	0.0485116	0.283566
ENSG00000180104	27.8419	0.0272601	0.048495	0.283566
ENSG00000112167	23.2816	-0.0317186	0.0484621	0.283475
ENSG00000136044	55.9319	-0.00838536	0.048448	0.283475
ENSG00000075303	18.7356	-0.0308391	0.048419	0.283418
ENSG00000100342	39.9375	0.00339506	0.0484119	0.283418
ENSG00000236444	0.362465	1.03355	0.0483799	0.283385
ENSG00000088356	76.4002	-0.00666305	0.0483171	0.283114
ENSG00000160439	2.82321	0.121037	0.0483078	0.283114
ENSG00000006747	15.1903	0.01503	0.0482946	0.283114
ENSG00000149187	35.8869	0.0146311	0.0482848	0.283114
ENSG00000188234	2.80619	0.0860793	0.0482242	0.282961
ENSG00000115756	27.1492	0.0145774	0.0482217	0.282961
ENSG00000164877	23.958	0.0125229	0.0481961	0.282961
ENSG00000136152	14.0186	0.0413095	0.0481713	0.282944
ENSG00000270629	1.94124	0.162708	0.0481359	0.282834
ENSG00000184009	4122.44	0.000149369	0.0481348	0.282834
ENSG00000107959	11.2628	0.0415475	0.0481193	0.282834
ENSG00000176022	46.3419	0.00996171	0.0480515	0.282632
ENSG00000134333	380.046	0.00104521	0.0480222	0.282557
ENSG00000138075	0.166985	-1.62465	0.047977	0.282389
ENSG00000161558	6.22837	0.0784716	0.0479748	0.282389
ENSG00000181016	0.408253	0.594251	0.0479671	0.282389
ENSG00000145741	196.352	-0.00332954	0.047962	0.282389
ENSG00000055955	0.201735	1.29951	0.0479295	0.282389
ENSG00000054803	7.7669	0.0110979	0.0478406	0.282075
ENSG00000164258	141.405	-0.00423873	0.0478335	0.282075
ENSG00000168000	1.49965	0.306893	0.0477891	0.281967
ENSG00000140740	124.284	-0.00557259	0.0477614	0.281902
ENSG00000118369	8.25514	0.053302	0.0477373	0.281858
ENSG00000142530	5.26905	0.0539274	0.0477203	0.281855
ENSG00000156253	21.7601	-0.024426	0.0477143	0.281855
ENSG00000159899	21.0839	0.0172759	0.0477088	0.281855
ENSG00000138028	11.3442	0.02441	0.0476709	0.281855
ENSG00000113068	110.176	-0.00754578	0.0476444	0.281799
ENSG00000005483	29.5423	0.0158875	0.0476121	0.281706
ENSG00000155974	0.787146	0.157455	0.0475694	0.281552
ENSG00000215612	5.84216	-0.0188344	0.0475258	0.281392
ENSG00000205643	22.1876	-0.0304208	0.0475014	0.281346
ENSG00000162521	66.7201	-0.00893321	0.0474485	0.28113
ENSG00000137831	11.6494	0.0276509	0.0474379	0.28113
ENSG00000166337	2.3106	0.180491	0.047418	0.28113
ENSG00000126870	15.5091	0.0304605	0.0473934	0.281098
ENSG00000165275	12.0227	0.0424339	0.047379	0.281098
ENSG00000173611	3.8357	0.0782111	0.0473703	0.281098
ENSG00000149806	573.076	-0.000909967	0.04736	0.281098
ENSG00000160131	74.1102	-0.0094563	0.0472837	0.28084
ENSG00000175110	15.0816	-0.0485595	0.0472563	0.280775
ENSG00000010361	32.0942	-0.0159478	0.0472381	0.280766
ENSG00000174151	11.518	0.0500176	0.0472291	0.280766
ENSG00000160877	62.4332	0.00747243	0.0472135	0.280766
ENSG00000124003	0.16924	1.05506	0.047191	0.280766
ENSG00000197283	21.1289	0.0144448	0.0471854	0.280766
ENSG00000183785	0.285878	0.421095	0.0471692	0.280766
ENSG00000184486	58.8921	0.00531328	0.0471634	0.280766
ENSG00000240038	3.37959	0.0793257	0.0471605	0.280766
ENSG00000235106	42.1591	-0.012838	0.0471315	0.280766
ENSG00000104835	2.22738	0.171627	0.0471289	0.280766
ENSG00000133030	37.0603	0.0105051	0.0471026	0.280766
ENSG00000148842	2.34448	0.117893	0.0470903	0.280766
ENSG00000134759	23.2191	-0.0339576	0.0470782	0.280766
ENSG00000197977	93.2442	0.00190967	0.0470673	0.280766
ENSG00000168101	105.597	-0.00509501	0.0470543	0.280766
ENSG00000138119	22.3503	0.0107642	0.047018	0.280766
ENSG00000174482	0.841202	0.0997852	0.0469571	0.280668
ENSG00000101350	50.5618	0.00895	0.0469481	0.280668
ENSG00000152234	170.251	-0.00404553	0.046902	0.280536
ENSG00000166188	17.6326	0.031789	0.046874	0.280467
ENSG00000138411	1.93025	0.0952769	0.0468365	0.280342
ENSG00000139780	0.380743	-0.259175	0.0467913	0.28017
ENSG00000169372	11.8818	-0.0374193	0.0467711	0.280148
ENSG00000088179	5.827	0.055708	0.0467575	0.280148
ENSG00000128581	27.0333	-0.0157362	0.0467483	0.280148
ENSG00000155052	1.07761	0.103248	0.0467084	0.280069
ENSG00000087116	4.43233	0.036197	0.0466892	0.280053
ENSG00000063015	61.3604	0.00175001	0.0466812	0.280053
ENSG00000168273	16.7552	-0.0278947	0.0466754	0.280053
ENSG00000213694	23.4131	-0.0101066	0.0464506	0.278917
ENSG00000176994	12.7339	0.034238	0.046366	0.278508
ENSG00000088320	2.46346	-0.0352584	0.0463476	0.278496
ENSG00000244754	10.3235	0.0533303	0.0463476	0.278496
ENSG00000114942	504.858	-0.000792905	0.0463462	0.278496
ENSG00000215421	3.26972	0.133363	0.0462856	0.278419
ENSG00000134313	31.5536	0.0138391	0.0462157	0.278097
ENSG00000080345	9.03166	0.0539065	0.0462079	0.278097
ENSG00000129038	20.3159	0.00306493	0.0461664	0.277997
ENSG00000213928	5.92877	0.0348065	0.0461498	0.277996
ENSG00000144642	2.1118	-0.14134	0.0461367	0.277996
ENSG00000149591	63.3128	0.00280454	0.0461268	0.277996
ENSG00000131355	0.568537	0.191031	0.0461229	0.277996
ENSG00000105429	56.2211	0.00531828	0.0461102	0.277996
ENSG00000144852	0.227453	1.1114	0.0461005	0.277996
ENSG00000272305	0.883167	0.472939	0.0460311	0.277873
ENSG00000162722	0.85052	0.180263	0.0459811	0.27767
ENSG00000106479	17.2635	0.026088	0.0459705	0.27767
ENSG00000151553	11.249	0.0425715	0.0459609	0.27767
ENSG00000160688	38.9019	-0.0172886	0.0459594	0.27767
ENSG00000013293	4.67636	0.0189292	0.0459443	0.27767
ENSG00000205143	0.73941	0.274019	0.0459057	0.27767
ENSG00000127616	39.8811	0.0090602	0.0459017	0.27767
ENSG00000123178	17.9945	0.0285852	0.0458682	0.27767
ENSG00000211455	27.5812	-0.0140973	0.0457744	0.27721
ENSG00000106070	35.7811	0.00468859	0.0457675	0.27721
ENSG00000189050	12.6484	-0.0421435	0.0457643	0.27721
ENSG00000196329	0.41949	0.373323	0.0457619	0.27721
ENSG00000170214	4.58425	0.0193211	0.0457245	0.27721
ENSG00000104859	27.5177	0.0138047	0.0457224	0.27721
ENSG00000073331	3.83525	0.0748503	0.045722	0.27721
ENSG00000125967	19.0303	0.0222832	0.045702	0.27721
ENSG00000172901	0.256969	0.988055	0.0456928	0.27721
ENSG00000167754	0.293656	0.16401	0.0455694	0.276858
ENSG00000166862	0.960951	0.0845231	0.0455474	0.276823
ENSG00000214290	4.88725	-0.0478308	0.0455204	0.276758
ENSG00000135686	12.2946	0.0409168	0.0455042	0.276758
ENSG00000205186	0.116317	0.83933	0.0454863	0.276749
ENSG00000275793	0.200665	1.63644	0.0454598	0.276687
ENSG00000151135	53.454	-0.0114137	0.0454457	0.276687
ENSG00000197756	374.937	-0.00122638	0.0454278	0.276687
ENSG00000185432	254.134	-0.00106192	0.0453227	0.276149
ENSG00000108018	3.15967	0.044326	0.0453021	0.276123
ENSG00000163006	4.56096	-0.101017	0.0452245	0.275749
ENSG00000008735	33.5846	0.0046393	0.0452089	0.275749
ENSG00000102760	268.922	-0.00136299	0.0451622	0.275567
ENSG00000123384	144.14	0.00182317	0.0451494	0.275567
ENSG00000008988	268.019	-0.00206132	0.0451286	0.27556
ENSG00000143443	14.8455	-0.0400367	0.0451255	0.27556
ENSG00000148303	1431.07	-0.000258479	0.0450912	0.27553
ENSG00000177189	16.7686	0.028404	0.0450815	0.27553
ENSG00000130768	0.597832	-0.189285	0.0450568	0.275518
ENSG00000087087	97.2962	0.00589596	0.0450451	0.275518
ENSG00000130779	14.2252	0.0290463	0.0450339	0.275518
ENSG00000164953	8.00188	-0.039794	0.0450181	0.275518
ENSG00000261652	8.30705	-0.0359665	0.0450114	0.275518
ENSG00000158164	72.1824	-0.0018531	0.0449929	0.275518
ENSG00000131015	7.31235	0.0315285	0.0449555	0.275494
ENSG00000090266	66.4577	-0.00776775	0.0449487	0.275494
ENSG00000106028	61.6445	-0.00934565	0.0449396	0.275494
ENSG00000111452	1.01289	0.242529	0.0449251	0.275494
ENSG00000170899	88.6663	-0.00413507	0.0448554	0.275278
ENSG00000100577	9.03654	-0.0558438	0.04485	0.275278
ENSG00000086666	61.2283	-0.00854939	0.0448488	0.275278
ENSG00000198223	19.8288	-0.0161643	0.0448123	0.275278
ENSG00000135503	29.6235	0.0164653	0.0447997	0.275278
ENSG00000110427	8.28162	0.0169947	0.0447501	0.27513
ENSG00000188522	0.835876	0.131226	0.0447064	0.274961
ENSG00000114861	1.54714	0.213911	0.0447002	0.274961
ENSG00000110025	0.657923	0.462458	0.0446449	0.274781
ENSG00000181481	34.7954	0.0126805	0.0446083	0.274655
ENSG00000196367	15.3873	0.025972	0.0445745	0.274547
ENSG00000181634	0.356387	0.513451	0.0445717	0.274547
ENSG00000255150	5.25921	0.0462561	0.0445312	0.274479
ENSG00000141965	2.4372	0.135891	0.0445254	0.274479
ENSG00000113593	19.2381	0.0302948	0.0445221	0.274479
ENSG00000107863	52.1345	0.00552347	0.0444642	0.274366
ENSG00000169733	38.6122	0.0177066	0.0444523	0.274366
ENSG00000196865	7.04109	0.0789378	0.0444258	0.274328
ENSG00000177971	33.7472	-0.019695	0.044417	0.274328
ENSG00000105048	3.75416	0.0278778	0.0443701	0.274184
ENSG00000182095	36.5432	0.00907205	0.0443578	0.274184
ENSG00000197889	1.51601	-0.18754	0.0443464	0.274184
ENSG00000197555	24.6387	0.0135675	0.0443122	0.274125
ENSG00000168903	0.108856	1.16254	0.0442892	0.274083
ENSG00000205403	6.034	0.0362804	0.04428	0.274083
ENSG00000120332	1.93294	0.0959413	0.0442738	0.274083
ENSG00000111321	16.2182	0.0173366	0.0442106	0.273896
ENSG00000179698	0.752833	0.344662	0.0441991	0.273896
ENSG00000085511	13.3809	0.0275708	0.0441972	0.273896
ENSG00000128849	12.1646	0.0234317	0.0441703	0.273896
ENSG00000204442	4.06644	0.0391543	0.0441612	0.273896
ENSG00000220201	2.66512	0.126598	0.0441269	0.273877
ENSG00000120937	1.77702	0.0253	0.0440958	0.273784
ENSG00000135070	56.2403	-0.0105866	0.0440813	0.273784
ENSG00000131096	0.381087	0.413384	0.0440791	0.273784
ENSG00000135631	21.3793	0.0192046	0.0440609	0.273784
ENSG00000166902	61.5325	-0.0135916	0.0440465	0.273784
ENSG00000273540	0.119785	0.430854	0.043944	0.273341
ENSG00000125534	516.484	0.000928344	0.0438818	0.273055
ENSG00000007168	46.7622	0.00957672	0.0438815	0.273055
ENSG00000079459	81.4424	-0.00545585	0.0438629	0.273055
ENSG00000163492	0.242108	-0.753957	0.0438534	0.273055
ENSG00000101115	1.17876	0.091819	0.0438459	0.273055
ENSG00000163041	61.419	-0.00778452	0.0438348	0.273055
ENSG00000140015	0.446623	0.14855	0.0438293	0.273055
ENSG00000177990	3.64593	0.0648779	0.0438161	0.273055
ENSG00000104728	0.272495	0.928537	0.0437771	0.273055
ENSG00000090905	18.2663	0.024765	0.043772	0.273055
ENSG00000167515	41.678	-0.0127314	0.0437661	0.273055
ENSG00000227345	10.2043	0.0540221	0.0437555	0.273055
ENSG00000115318	23.9674	0.0211507	0.0437236	0.273055
ENSG00000022840	95.7129	0.00933381	0.0437231	0.273055
ENSG00000213793	3.69782	0.0972734	0.0437134	0.273055
ENSG00000112584	29.1392	0.00353975	0.0437063	0.273055
ENSG00000137486	8.79822	0.0172029	0.0436782	0.273055
ENSG00000133116	0.789092	0.196444	0.0436473	0.273055
ENSG00000110917	103.514	0.00526355	0.0436058	0.273055
ENSG00000062582	0.717937	0.317813	0.0435838	0.273055
ENSG00000123411	8.53639	0.02526	0.0435306	0.27287
ENSG00000137845	19.9167	0.0269004	0.0434661	0.272566
ENSG00000198937	221.87	-0.00154179	0.0434271	0.272422
ENSG00000162757	3.24675	-0.185406	0.0434111	0.272422
ENSG00000154027	17.4288	0.0040604	0.0433884	0.272381
ENSG00000101940	48.6418	0.0182814	0.0433486	0.272232
ENSG00000140853	9.75971	0.0242977	0.0433407	0.272232
ENSG00000101160	284.534	0.000823404	0.0433163	0.27223
ENSG00000152219	21.0218	-0.0353875	0.0433142	0.27223
ENSG00000102466	3.51002	0.0450331	0.0432679	0.272128
ENSG00000144485	225.285	-0.00109897	0.0432381	0.272041
ENSG00000131495	72.4025	-0.00643337	0.0432298	0.272041
ENSG00000213337	2.40593	0.287874	0.0431965	0.271981
ENSG00000173267	32.3532	0.00245875	0.0431723	0.271929
ENSG00000100697	14.5781	0.0183563	0.0431671	0.271929
ENSG00000124641	34.0774	-0.0211689	0.0431159	0.271776
ENSG00000072110	99.8866	0.00256303	0.0430915	0.271723
ENSG00000250571	10.6537	0.0484859	0.0430305	0.271439
ENSG00000089847	6.06703	0.0245463	0.0430023	0.271362
ENSG00000140104	12.4042	0.041141	0.0429754	0.271293
ENSG00000091844	5.35763	0.0524004	0.0429457	0.271206
ENSG00000177548	14.0708	0.0425321	0.0429365	0.271206
ENSG00000091483	120.481	-0.00623442	0.0428581	0.270855
ENSG00000124177	14.3529	0.0268287	0.0428458	0.270855
ENSG00000144034	37.6595	-0.0176918	0.0428225	0.270831
ENSG00000180044	2.6601	0.0449598	0.0428212	0.270831
ENSG00000120992	61.4946	-0.00706186	0.0428202	0.270831
ENSG00000120334	8.36375	-0.0528791	0.0428082	0.270831
ENSG00000213619	79.2367	-0.00796072	0.0427636	0.270831
ENSG00000183718	5.94375	0.0624084	0.0427105	0.270627
ENSG00000162972	25.6449	-0.0331809	0.0426438	0.270305
ENSG00000198898	115.359	-0.00423076	0.0425468	0.269792
ENSG00000125149	11.7254	0.0409112	0.0424988	0.269588
ENSG00000177191	1.07578	0.238408	0.0424551	0.269411
ENSG00000136522	97.1961	-0.00637986	0.0424514	0.269411
ENSG00000001497	13.8553	0.0397955	0.0424196	0.269387
ENSG00000188566	26.811	0.0158952	0.0423891	0.269295
ENSG00000065923	10.9439	0.0337805	0.0423406	0.269087
ENSG00000023839	0.336427	0.56854	0.0422944	0.268894
ENSG00000160789	76.4615	0.0046066	0.0422892	0.268894
ENSG00000133641	15.4455	-0.0323708	0.0422772	0.268894
ENSG00000182389	1.48667	0.13019	0.0422515	0.268894
ENSG00000166024	9.02359	0.0646955	0.042224	0.268849
ENSG00000178623	2.33173	0.151825	0.0421884	0.268724
ENSG00000160282	0.879094	0.224014	0.0421844	0.268724
ENSG00000171132	8.33887	0.0156288	0.0421842	0.268724
ENSG00000171634	14.5576	0.0278179	0.0421713	0.268724
ENSG00000157985	23.1082	0.00851026	0.042164	0.268724
ENSG00000186010	2.02739	0.197857	0.0421573	0.268724
ENSG00000152467	5.14081	-0.0443192	0.0420535	0.268469
ENSG00000188846	168.471	-0.0037358	0.0420125	0.268308
ENSG00000115446	81.734	-0.00845366	0.0418969	0.26767
ENSG00000114738	52.1324	-0.0095547	0.0418773	0.267646
ENSG00000144802	10.859	0.0150339	0.041828	0.267431
ENSG00000167778	84.678	0.00301995	0.041822	0.267431
ENSG00000103034	97.4466	0.00249756	0.0418204	0.267431
ENSG00000157005	33.2706	0.00175765	0.041813	0.267431
ENSG00000171135	91.8892	-0.00719633	0.0417926	0.267431
ENSG00000197385	0.503277	0.396153	0.0417867	0.267431
ENSG00000139323	11.4417	-0.0513854	0.0417862	0.267431
ENSG00000172992	117.841	-0.00463658	0.0417399	0.267431
ENSG00000010626	30.5134	-0.0107957	0.0417126	0.267431
ENSG00000111252	27.7479	0.0144304	0.0417107	0.267431
ENSG00000156110	22.1606	-0.0261537	0.0416851	0.267431
ENSG00000087095	28.1044	0.0120204	0.0416486	0.267392
ENSG00000122566	219.153	0.00273525	0.0416303	0.267376
ENSG00000185513	1.19367	0.171565	0.0416145	0.267376
ENSG00000074621	3.51132	0.114533	0.041606	0.267376
ENSG00000204116	7.07813	0.0462636	0.0415743	0.26732
ENSG00000198586	24.6392	0.0210954	0.0414892	0.266874
ENSG00000004660	11.5585	0.00758372	0.0414863	0.266874
ENSG00000155034	5.62654	0.0663419	0.0413652	0.266277
ENSG00000137288	37.4615	-0.0120819	0.0413172	0.26607
ENSG00000174453	1.41862	0.0810075	0.041317	0.26607
ENSG00000214753	36.5183	0.0134637	0.0412934	0.26607
ENSG00000168288	112.632	-0.00622212	0.0412628	0.266022
ENSG00000198739	9.6564	0.0307409	0.0412583	0.266022
ENSG00000196449	42.8805	-0.0146736	0.0412559	0.266022
ENSG00000243147	92.7547	-0.00634397	0.0412411	0.266022
ENSG00000109927	1.82978	0.187454	0.0412324	0.266022
ENSG00000104722	18.7825	0.00320117	0.0412312	0.266022
ENSG00000165475	69.1337	-0.00535558	0.0412015	0.266022
ENSG00000105270	219.981	0.00175398	0.0411999	0.266022
ENSG00000120254	22.6382	0.0234676	0.0411719	0.266022
ENSG00000165102	28.3991	0.0179363	0.0411708	0.266022
ENSG00000271425	0.719999	0.463003	0.0411532	0.266022
ENSG00000244687	1.48477	0.314132	0.0411111	0.266022
ENSG00000215012	10.2963	0.0391403	0.0410867	0.266022
ENSG00000175309	15.246	0.0379708	0.0410811	0.266022
ENSG00000204316	2.71751	0.141465	0.0410487	0.266022
ENSG00000157150	265.657	-0.000834397	0.0410203	0.265974
ENSG00000119772	13.374	0.0183736	0.0410063	0.265974
ENSG00000118017	0.147923	1.27534	0.0409949	0.265974
ENSG00000125879	0.64013	0.0455838	0.040974	0.265974
ENSG00000241468	105.114	-0.00379509	0.0409615	0.265974
ENSG00000057608	167.281	-0.00388703	0.0409406	0.265965
ENSG00000111012	13.5509	0.00443599	0.0409351	0.265965
ENSG00000164934	18.426	-0.0325752	0.0408885	0.26583
ENSG00000104967	20.7948	0.0196493	0.0408411	0.265624
ENSG00000143363	37.9297	-0.0191662	0.0408227	0.265605
ENSG00000110446	19.7627	0.0169373	0.0408055	0.265596
ENSG00000008324	19.9386	-0.0306657	0.0406224	0.264505
ENSG00000159164	112.773	0.00247077	0.040616	0.264505
ENSG00000113555	16.8759	0.0166098	0.04061	0.264505
ENSG00000115282	15.2012	0.0379827	0.0405911	0.264505
ENSG00000151468	33.0668	0.00778592	0.0405884	0.264505
ENSG00000155918	0.1805	0.589778	0.04058	0.264505
ENSG00000074966	0.270625	0.669352	0.0405747	0.264505
ENSG00000157020	78.2668	-0.00843615	0.0405601	0.264505
ENSG00000156170	10.9648	-0.0569475	0.0404973	0.264502
ENSG00000187187	3.26977	0.158088	0.0404943	0.264502
ENSG00000183840	1.13247	0.070686	0.0404831	0.264502
ENSG00000166535	3.02353	-0.0675615	0.0404692	0.264502
ENSG00000137101	5.14474	0.0374385	0.040466	0.264502
ENSG00000184347	2.05302	0.0457689	0.0404477	0.264502
ENSG00000204370	70.0095	-0.00947479	0.0404409	0.264502
ENSG00000184154	12.2931	-0.0329725	0.0404123	0.264502
ENSG00000129355	37.7306	0.00591053	0.0403855	0.264502
ENSG00000178462	0.161549	1.09775	0.0403182	0.264248
ENSG00000103415	66.2795	-0.00807358	0.0403059	0.264248
ENSG00000108932	4.75819	0.0477368	0.0402905	0.264248
ENSG00000198099	0.151622	0.821693	0.0402896	0.264248
ENSG00000186462	19.7924	0.00588639	0.0402135	0.263969
ENSG00000183955	24.3877	0.0271607	0.0402114	0.263969
ENSG00000143669	7.5367	0.0531237	0.0401749	0.26392
ENSG00000147804	4.77719	0.0656437	0.0401426	0.26381
ENSG00000102387	0.738156	0.302014	0.0401298	0.26381
ENSG00000205730	10.5356	0.0314254	0.0401098	0.263798
ENSG00000172795	13.1347	0.0495156	0.0400959	0.263798
ENSG00000138623	32.9608	0.00639265	0.0400933	0.263798
ENSG00000114547	0.775804	-0.28815	0.0400849	0.263798
ENSG00000174748	418.869	-0.00139124	0.0400591	0.263798
ENSG00000138029	132.752	-0.00639629	0.0400184	0.263708
ENSG00000166257	13.152	0.00570636	0.0399952	0.263657
ENSG00000136521	66.6101	-0.00729068	0.0399146	0.263229
ENSG00000183283	223.716	-0.00363881	0.0399018	0.263229
ENSG00000131477	66.3307	-0.00593647	0.0398814	0.263214
ENSG00000135374	0.303726	0.275555	0.0398448	0.263075
ENSG00000284874	0.44431	0.377888	0.0398006	0.262886
ENSG00000113811	137.693	-0.00393102	0.039776	0.262825
ENSG00000125826	71.0678	0.00773561	0.0397181	0.262545
ENSG00000107938	4.08652	0.125391	0.0396929	0.26248
ENSG00000167904	9.57252	-0.0707128	0.0396689	0.262424
ENSG00000111305	0.487596	0.349377	0.0396592	0.262424
ENSG00000162851	25.2523	-0.0248144	0.0396498	0.262424
ENSG00000082996	123.1	-0.00489645	0.0396288	0.262424
ENSG00000162496	85.23	-0.0049618	0.039627	0.262424
ENSG00000101363	162.432	-0.00403469	0.0396144	0.262424
ENSG00000107833	63.9651	-0.00712969	0.0396007	0.262424
ENSG00000159216	10.4107	0.0176634	0.039581	0.262424
ENSG00000070729	0.427132	0.0990863	0.0395791	0.262424
ENSG00000284753	6.33672	-0.0640561	0.0395663	0.262424
ENSG00000100288	0.525034	0.583337	0.0395324	0.262424
ENSG00000165409	1.7443	-0.0470105	0.0395289	0.262424
ENSG00000072840	7.31093	0.0348561	0.0395193	0.262424
ENSG00000197006	76.4706	-0.00905292	0.0395065	0.262424
ENSG00000198736	66.1139	-0.0075041	0.0394963	0.262424
ENSG00000106266	32.0059	0.0169621	0.0394917	0.262424
ENSG00000181817	120.82	-0.00455576	0.0394873	0.262424
ENSG00000141664	5.03061	0.0749852	0.0394745	0.262424
ENSG00000167716	16.061	0.0303802	0.0394675	0.262424
ENSG00000080854	13.059	0.0156982	0.039436	0.262424
ENSG00000169330	1.40263	0.139435	0.0394112	0.262424
ENSG00000116237	54.5183	0.0102266	0.0393594	0.262424
ENSG00000088038	25.7815	0.022036	0.0393401	0.262424
ENSG00000184908	0.60724	0.288029	0.0393379	0.262424
ENSG00000165501	13.5928	-0.0292848	0.0393059	0.262424
ENSG00000170581	67.1886	0.00547158	0.0392727	0.262359
ENSG00000101440	5.73312	-0.0556007	0.0392311	0.262184
ENSG00000123415	19.2026	-0.0387984	0.039199	0.262073
ENSG00000119973	0.317335	0.323699	0.0391933	0.262073
ENSG00000166170	38.7901	0.0126149	0.0391922	0.262073
ENSG00000213995	88.3499	0.00628144	0.0391547	0.262073
ENSG00000113273	10.658	0.0616717	0.0391534	0.262073
ENSG00000185352	4.1091	0.0176345	0.0391483	0.262073
ENSG00000036530	7.52783	0.0213894	0.0391363	0.262073
ENSG00000166246	2.56508	-0.100426	0.0391107	0.262073
ENSG00000103326	13.2374	0.0304265	0.0390981	0.262073
ENSG00000213160	19.7344	-0.0197522	0.0390677	0.262073
ENSG00000087995	19.9006	-0.0302173	0.0390483	0.262073
ENSG00000179387	15.6594	0.045146	0.0390409	0.262073
ENSG00000055483	17.0581	0.0263827	0.0390312	0.262073
ENSG00000169291	1.24088	0.231442	0.0389876	0.262001
ENSG00000065609	15.6107	0.00506082	0.0389504	0.261855
ENSG00000166578	5.59025	-0.0485423	0.0388946	0.261583
ENSG00000162517	134.406	-0.00559016	0.0388793	0.261583
ENSG00000183397	10.7544	0.0299127	0.0388374	0.261405
ENSG00000126773	10.6108	0.051973	0.0388139	0.261351
ENSG00000106615	176.073	-0.00295345	0.0387805	0.26123
ENSG00000180537	19.651	-0.0183181	0.0387684	0.26123
ENSG00000134758	30.0278	-0.0199823	0.0387574	0.26123
ENSG00000126698	174.971	-0.0043519	0.0387437	0.26123
ENSG00000148200	2.06826	0.123037	0.0387259	0.26123
ENSG00000198945	4.63802	0.0865382	0.0386774	0.261053
ENSG00000213214	0.165596	0.666889	0.0386752	0.261053
ENSG00000137720	12.1102	-0.0437035	0.0386238	0.260899
ENSG00000134056	47.1635	-0.0135321	0.0386128	0.260899
ENSG00000153339	16.5396	-0.0403419	0.0386102	0.260899
ENSG00000188394	0.444969	0.244635	0.0385922	0.260899
ENSG00000227268	0.881496	0.352455	0.0385653	0.260899
ENSG00000242259	18.8188	-0.0314666	0.0385637	0.260899
ENSG00000170571	8.41027	0.0274899	0.0385455	0.260899
ENSG00000164587	480	-0.000846978	0.0385352	0.260899
ENSG00000137877	0.881961	0.187037	0.0384996	0.26089
ENSG00000108733	29.0749	-0.0187655	0.038494	0.26089
ENSG00000130844	11.5367	0.0435056	0.038407	0.260471
ENSG00000146674	259.017	0.000633457	0.0383944	0.260471
ENSG00000163126	0.861423	0.396377	0.0383856	0.260471
ENSG00000123983	68.7845	0.00420378	0.0383612	0.260471
ENSG00000116983	34.2165	0.00241901	0.0382674	0.25994
ENSG00000214193	5.34275	0.0355567	0.0382609	0.25994
ENSG00000189195	4.87952	0.025802	0.0382141	0.259786
ENSG00000145147	3.00963	0.0474571	0.0382022	0.259786
ENSG00000109436	16.0931	0.0158616	0.0381947	0.259786
ENSG00000134825	64.4791	-0.00895675	0.038184	0.259786
ENSG00000133958	3.15984	0.0578606	0.0381684	0.259786
ENSG00000110328	19.8058	0.0184723	0.0381481	0.259786
ENSG00000143947	571.739	-0.000976605	0.0381459	0.259786
ENSG00000100815	9.25251	0.0561212	0.0381345	0.259786
ENSG00000114770	15.3729	0.0252655	0.0381243	0.259786
ENSG00000105605	109.338	0.00297906	0.038119	0.259786
ENSG00000188649	0.365365	0.854638	0.0381174	0.259786
ENSG00000149485	40.7817	-0.0111292	0.0380064	0.259517
ENSG00000103037	7.36075	0.0778634	0.0379919	0.259517
ENSG00000189157	1.31423	0.269888	0.0379839	0.259517
ENSG00000123975	189.997	-0.00162056	0.0379774	0.259517
ENSG00000111817	5.44623	0.0539153	0.0379649	0.259517
ENSG00000244187	31.0961	-0.0147929	0.0379548	0.259517
ENSG00000177459	0.35909	0.21551	0.0379242	0.259517
ENSG00000196428	10.6629	0.0543285	0.037876	0.259357
ENSG00000153786	44.438	0.0155469	0.0378306	0.25915
ENSG00000134460	5.9421	0.016659	0.0377999	0.259045
ENSG00000196465	73.9508	-0.00829694	0.0377899	0.259045
ENSG00000187980	1.10625	0.0885884	0.0377795	0.259045
ENSG00000010072	8.52701	-0.0802759	0.03777	0.259045
ENSG00000021488	0.881671	0.2429	0.03774	0.259045
ENSG00000180879	130.298	-0.00398981	0.0377386	0.259045
ENSG00000105501	0.308766	0.801115	0.0377194	0.259045
ENSG00000055163	34.3597	0.0063373	0.0376525	0.258766
ENSG00000107651	12.5745	0.0429289	0.0376198	0.258646
ENSG00000115137	5.63098	0.0666461	0.0376192	0.258646
ENSG00000077264	5.79597	0.0184819	0.0375668	0.258491
ENSG00000138771	5.21125	0.0463727	0.0375527	0.258491
ENSG00000083444	142.874	0.00273004	0.0375125	0.258326
ENSG00000143632	2.1508	0.0710265	0.0375053	0.258326
ENSG00000162931	1.19822	0.121434	0.0375003	0.258326
ENSG00000185267	1.91854	-0.184409	0.0374775	0.258326
ENSG00000136932	12.4273	-0.0566958	0.0374301	0.258178
ENSG00000074219	28.5043	-0.0116126	0.0373913	0.258015
ENSG00000075275	3.75005	0.0396444	0.0373657	0.257943
ENSG00000151718	4.73759	0.0896231	0.0373588	0.257943
ENSG00000170298	0.18537	-1.41956	0.0373506	0.257943
ENSG00000168701	94.1238	-0.00657995	0.0373152	0.257909
ENSG00000277791	363.296	-0.00143318	0.0373063	0.257909
ENSG00000154118	8.81845	0.00995886	0.0373046	0.257909
ENSG00000125508	0.922146	0.134139	0.0372918	0.257909
ENSG00000049618	4.87062	0.0930877	0.0372892	0.257909
ENSG00000183549	6.29757	-0.0351803	0.0372323	0.257862
ENSG00000072041	2.3523	0.0388658	0.0372314	0.257862
ENSG00000176681	0.293761	0.952982	0.0372301	0.257862
ENSG00000099812	0.185104	0.933983	0.0372295	0.257862
ENSG00000138709	6.08953	0.114297	0.0371652	0.257817
ENSG00000266967	1.29639	0.237855	0.0371491	0.257811
ENSG00000070159	1.76446	0.0698111	0.0370784	0.257426
ENSG00000175040	62.2829	0.00457102	0.0370743	0.257426
ENSG00000132429	4.05247	0.026539	0.0370636	0.257426
ENSG00000168002	227.716	-0.00240694	0.0370428	0.257426
ENSG00000142347	16.2891	0.0214809	0.037006	0.257344
ENSG00000114744	44.0812	-0.0110595	0.0370048	0.257344
ENSG00000177954	1619.94	-0.00031161	0.036995	0.257344
ENSG00000169515	15.2859	0.0102665	0.0369566	0.257316
ENSG00000130023	18.51	0.00751701	0.0369516	0.257316
ENSG00000176542	3.96418	0.111769	0.0369035	0.257158
ENSG00000163219	10.9327	0.0376635	0.0369022	0.257158
ENSG00000167333	14.6334	-0.0347901	0.0368967	0.257158
ENSG00000101162	0.576354	0.464682	0.0368674	0.257158
ENSG00000120907	1.2758	-0.136063	0.0368625	0.257158
ENSG00000254999	603.585	-0.00125845	0.0368542	0.257158
ENSG00000151876	19.6175	-0.0239828	0.0368321	0.257158
ENSG00000150773	3.97951	-0.0718337	0.0368296	0.257158
ENSG00000138443	23.6111	0.0215263	0.0368218	0.257158
ENSG00000132406	81.5305	-0.00846009	0.0368005	0.257158
ENSG00000182324	2.00735	0.180364	0.0367708	0.257158
ENSG00000146909	10.7835	0.0510475	0.0367693	0.257158
ENSG00000000003	76.3407	-0.00624129	0.0367371	0.257158
ENSG00000196862	0.367106	0.778177	0.0367175	0.257158
ENSG00000100949	22.0746	0.0311632	0.0367162	0.257158
ENSG00000176170	12.6998	0.0205494	0.0367054	0.257158
ENSG00000116580	11.5267	0.0424641	0.0366647	0.257158
ENSG00000129226	0.140158	1.47359	0.0366613	0.257158
ENSG00000135900	61.4407	-0.0122142	0.036631	0.257158
ENSG00000111711	56.2923	-0.00961604	0.03663	0.257158
ENSG00000266173	2.03455	0.18078	0.036624	0.257158
ENSG00000073605	3.90811	0.0656808	0.0366013	0.257158
ENSG00000134248	105.335	-0.00491814	0.03657	0.257157
ENSG00000142279	2.69649	0.0978758	0.0365294	0.256977
ENSG00000082556	0.856289	0.0879645	0.036506	0.256919
ENSG00000130649	0.53752	0.307133	0.0364777	0.256827
ENSG00000188191	87.4837	0.00208275	0.0364679	0.256827
ENSG00000122223	1.23081	0.152189	0.0364401	0.256775
ENSG00000269404	0.250433	0.234119	0.036432	0.256775
ENSG00000182310	5.4479	0.0754283	0.0363586	0.256413
ENSG00000174547	53.066	-0.00962327	0.0363395	0.256385
ENSG00000115661	30.0136	-0.0221118	0.0362986	0.256203
ENSG00000120685	18.7832	0.0248877	0.0362265	0.255801
ENSG00000152954	14.3314	0.0090484	0.0362152	0.255801
ENSG00000011243	25.2166	0.0222551	0.0361601	0.255545
ENSG00000131143	236.841	-0.00275992	0.0361147	0.25533
ENSG00000168828	0.259776	0.617097	0.0361063	0.25533
ENSG00000105204	27.2662	0.0204955	0.0361045	0.25533
ENSG00000256269	24.3324	-0.0239323	0.0360899	0.25533
ENSG00000130340	32.7569	0.0126364	0.0360514	0.255308
ENSG00000130638	106.893	-0.00644036	0.0359486	0.254686
ENSG00000160716	7.3849	0.0181079	0.0359472	0.254686
ENSG00000170890	0.574347	-0.483402	0.0359215	0.254686
ENSG00000204514	5.61702	0.0636773	0.0358902	0.254591
ENSG00000173320	6.95424	0.0283629	0.0358853	0.254591
ENSG00000108256	29.7894	0.0173654	0.0358402	0.254449
ENSG00000147162	50.3337	0.00725953	0.0358211	0.25442
ENSG00000164949	52.404	-0.00471243	0.0357913	0.254314
ENSG00000141030	95.1088	-0.00641712	0.0357908	0.254314
ENSG00000089063	191.837	-0.00320066	0.0357382	0.25415
ENSG00000267673	0.229985	1.42711	0.0357223	0.254143
ENSG00000276293	98.291	0.00503615	0.0357143	0.254143
ENSG00000153201	21.1846	0.0235894	0.0356768	0.254032
ENSG00000012779	28.1042	0.00964168	0.0356388	0.253868
ENSG00000118096	50.7053	-0.00957404	0.0356273	0.253868
ENSG00000148356	12.4146	0.0431992	0.035605	0.25384
ENSG00000101327	11.9727	0.00501878	0.0356005	0.25384
ENSG00000213983	4.08724	0.0674127	0.0355939	0.25384
ENSG00000144476	103.328	-0.00358064	0.0355042	0.253442
ENSG00000172031	5.21009	0.0479102	0.0354938	0.253442
ENSG00000172171	7.93152	-0.0740928	0.0354419	0.25321
ENSG00000261594	1.73767	0.0787062	0.035418	0.253145
ENSG00000085733	72.249	0.00711498	0.0354149	0.253145
ENSG00000125675	38.864	0.006909	0.0353908	0.253145
ENSG00000188452	1.21464	-0.126223	0.0353905	0.253145
ENSG00000177853	5.46311	0.0812286	0.0353699	0.253145
ENSG00000144182	8.75313	-0.0765444	0.035359	0.253145
ENSG00000171794	0.159895	1.26699	0.0353454	0.253145
ENSG00000148908	93.3365	-0.00419599	0.0353384	0.253145
ENSG00000110721	22.5017	0.0196223	0.0353011	0.253145
ENSG00000110536	5.23798	-0.117841	0.035287	0.253145
ENSG00000123689	44.3643	0.00374122	0.0352478	0.252994
ENSG00000144959	19.4295	0.0180368	0.035228	0.252959
ENSG00000189046	39.6919	-0.0139335	0.0351617	0.25259
ENSG00000123636	5.35284	0.0727127	0.0350951	0.252218
ENSG00000128923	12.4754	0.0361189	0.0350189	0.251777
ENSG00000144810	15.9654	0.00785434	0.0350159	0.251777
ENSG00000159377	412.329	-0.00183797	0.0350023	0.251777
ENSG00000179403	70.5545	0.00332548	0.0349901	0.251777
ENSG00000106245	85.9131	-0.00594581	0.0349716	0.251777
ENSG00000157368	11.6154	0.0157274	0.0349585	0.251777
ENSG00000115266	62.854	0.00530426	0.0349573	0.251777
ENSG00000175348	147.332	-0.00422419	0.0349493	0.251777
ENSG00000165609	22.9018	-0.0289737	0.0349422	0.251777
ENSG00000135521	21.1495	0.022596	0.0349371	0.251777
ENSG00000105366	26.9706	-0.0108673	0.0349158	0.251777
ENSG00000171970	0.406413	1.01288	0.0348571	0.251777
ENSG00000100124	27.413	-0.0248674	0.0348195	0.251622
ENSG00000197046	0.282388	0.576152	0.0347147	0.250972
ENSG00000152669	3.99508	0.0480484	0.0346859	0.25087
ENSG00000154059	37.0466	-0.0146807	0.034593	0.250305
ENSG00000184076	142.273	-0.00389361	0.0345926	0.250305
ENSG00000107864	3.50135	0.0332726	0.0345783	0.250305
ENSG00000163624	6.98892	0.0244715	0.0345758	0.250305
ENSG00000187017	0.814748	0.15999	0.0345471	0.250305
ENSG00000006534	10.2596	0.0341387	0.034525	0.250305
ENSG00000135976	0.894063	0.33362	0.0345204	0.250305
ENSG00000198125	1.37907	-0.120313	0.0344659	0.250132
ENSG00000169507	3.2876	0.0839241	0.034452	0.250132
ENSG00000131089	16.963	0.0168381	0.0344122	0.249956
ENSG00000178199	1.25559	0.210463	0.034389	0.249894
ENSG00000196391	2.38712	0.168377	0.0343645	0.249824
ENSG00000124222	50.9072	0.0124086	0.0343642	0.249824
ENSG00000058335	4.06138	0.0182765	0.0343442	0.249824
ENSG00000198113	9.01581	0.0342044	0.0343252	0.249824
ENSG00000173542	14.5727	0.037244	0.0342921	0.249725
ENSG00000144935	9.6999	0.0506139	0.0342848	0.249725
ENSG00000165280	118.01	0.00531317	0.0342712	0.249725
ENSG00000119782	7.50057	0.0452497	0.0342623	0.249725
ENSG00000007908	0.67466	0.114885	0.0342379	0.249725
ENSG00000181418	16.4173	0.00317769	0.0341921	0.249531
ENSG00000244020	0.384622	0.561989	0.0341622	0.249421
ENSG00000151413	5.13965	-0.133108	0.0341472	0.249418
ENSG00000151023	16.9686	-0.0177602	0.0341169	0.249304
ENSG00000177570	1.32235	0.0661776	0.0341104	0.249304
ENSG00000242802	23.8627	0.0233076	0.0340945	0.249304
ENSG00000183150	11.7394	-0.0304215	0.0340467	0.249113
ENSG00000162065	7.95643	0.0499379	0.0340047	0.248914
ENSG00000078699	14.1045	0.0291779	0.0339774	0.24882
ENSG00000148335	20.3441	-0.0273439	0.0339702	0.24882
ENSG00000105220	107.983	0.00337656	0.0339229	0.248636
ENSG00000106400	87.2142	-0.00544958	0.0338877	0.248485
ENSG00000233024	0.147744	0.957733	0.0338281	0.248156
ENSG00000183166	3.85978	0.0205451	0.0338278	0.248156
ENSG00000198944	8.25755	0.0111703	0.033826	0.248156
ENSG00000185008	11.3671	0.0258793	0.0338257	0.248156
ENSG00000018408	69.0035	0.00424857	0.0338221	0.248156
ENSG00000164164	15.0275	0.0382309	0.0337954	0.248156
ENSG00000154640	80.9632	-0.00549745	0.0337537	0.248156
ENSG00000182308	0.569055	0.470118	0.0337489	0.248156
ENSG00000179922	15.366	0.0297489	0.0337148	0.248156
ENSG00000002919	35.5609	-0.0176127	0.0336949	0.248144
ENSG00000074590	16.139	0.0109401	0.0336914	0.248144
ENSG00000177000	7.64614	0.081284	0.0336588	0.248093
ENSG00000091592	2.11988	0.153296	0.0335907	0.247698
ENSG00000120333	69.168	-0.0105134	0.0335317	0.247371
ENSG00000242173	15.6975	0.00635436	0.033527	0.247371
ENSG00000105227	2.98259	0.0943952	0.0335232	0.247371
ENSG00000189280	1.52694	0.102703	0.0334891	0.247371
ENSG00000009830	18.0525	0.0267318	0.0334473	0.247178
ENSG00000003402	9.13154	0.061735	0.0334415	0.247178
ENSG00000196199	33.0277	0.0170373	0.0334195	0.247178
ENSG00000070087	337.296	-0.000815723	0.0334065	0.247178
ENSG00000221886	16.2861	-0.0282802	0.0333744	0.247069
ENSG00000138078	45.9156	0.00651299	0.0333012	0.246635
ENSG00000169567	119.673	-0.00445184	0.0332852	0.246624
ENSG00000174059	19.1301	0.00877756	0.0332472	0.24645
ENSG00000074356	10.526	0.0495322	0.0332147	0.246317
ENSG00000158806	5.89592	0.0149423	0.0332027	0.246317
ENSG00000152784	6.02582	0.0234689	0.0331945	0.246317
ENSG00000145022	101.396	-0.00596384	0.0331808	0.246317
ENSG00000105556	8.89198	0.0619487	0.0331532	0.246292
ENSG00000112941	17.4136	0.0309685	0.0330908	0.245935
ENSG00000102103	61.8629	-0.0123339	0.0330857	0.245935
ENSG00000178234	22.8507	0.0222033	0.0330847	0.245935
ENSG00000254470	11.028	0.0443474	0.0330719	0.245935
ENSG00000149657	71.1141	0.00825152	0.0330441	0.245935
ENSG00000198841	11.311	-0.0634084	0.0330426	0.245935
ENSG00000109911	2.66374	-0.216222	0.0330011	0.245915
ENSG00000083454	0.688527	0.245861	0.0329872	0.245915
ENSG00000116017	4.14019	0.064992	0.0329665	0.245873
ENSG00000196782	3.85203	0.0685154	0.0329558	0.245873
ENSG00000105325	43.6014	0.0118489	0.0329371	0.24587
ENSG00000145428	6.97775	0.034497	0.0329369	0.24587
ENSG00000258947	1.84792	0.138995	0.0329126	0.24587
ENSG00000117523	30.6541	0.0140131	0.0328932	0.245866
ENSG00000155066	1.06489	0.19493	0.0328899	0.245866
ENSG00000141750	40.6682	0.00347595	0.0328493	0.245754
ENSG00000106460	32.3386	-0.016563	0.0328452	0.245754
ENSG00000115593	0.342468	0.278179	0.0328185	0.245741
ENSG00000112195	0.386119	0.442462	0.0327837	0.245589
ENSG00000101574	9.53699	-0.081001	0.0327665	0.245568
ENSG00000109111	44.3267	0.0124075	0.0327352	0.245442
ENSG00000156172	11.4247	-0.0423754	0.0327351	0.245442
ENSG00000156482	179.985	-0.00327114	0.0327103	0.245442
ENSG00000110148	3.46004	0.0175996	0.0326969	0.245442
ENSG00000163632	0.680108	0.353925	0.0326958	0.245442
ENSG00000123191	1.04995	0.338676	0.032691	0.245442
ENSG00000136942	993.403	-0.000341895	0.0326728	0.245442
ENSG00000061656	9.97951	0.0206545	0.0326616	0.245442
ENSG00000143355	2.05557	-0.0983177	0.0326419	0.245442
ENSG00000154783	4.35387	0.0793663	0.0326354	0.245442
ENSG00000179097	0.369457	0.656986	0.0326315	0.245442
ENSG00000188186	246.829	-0.00184356	0.0326043	0.245442
ENSG00000140319	437.28	-0.00147371	0.032574	0.245442
ENSG00000198231	48.8501	0.012148	0.0325678	0.245442
ENSG00000133985	11.9023	0.0282764	0.032548	0.245442
ENSG00000175334	343.177	-0.00181695	0.0325476	0.245442
ENSG00000130173	0.499162	0.736313	0.0325125	0.245442
ENSG00000144401	7.67784	-0.119771	0.0324933	0.245442
ENSG00000156831	23.041	-0.0215937	0.0324527	0.245273
ENSG00000165704	55.5536	0.00569212	0.0324515	0.245273
ENSG00000148950	5.12584	-0.12268	0.0324511	0.245273
ENSG00000185163	18.0208	0.0275949	0.0324351	0.245273
ENSG00000115414	331.714	0.000565361	0.0324081	0.245273
ENSG00000197798	36.9247	-0.0172469	0.0323897	0.245273
ENSG00000105613	14.7285	0.0124797	0.0323897	0.245273
ENSG00000187118	5.29477	-0.101252	0.0323877	0.245273
ENSG00000173163	34.7864	-0.0151004	0.0323833	0.245273
ENSG00000070778	12.6771	0.0311895	0.0323352	0.245273
ENSG00000116544	8.58116	0.0099859	0.032329	0.245273
ENSG00000243317	86.7463	-0.00685439	0.0323283	0.245273
ENSG00000203778	58.2311	-0.00763605	0.0323094	0.245273
ENSG00000152527	4.58353	0.0400496	0.0322741	0.245273
ENSG00000138207	8.03774	0.0126778	0.0322501	0.245272
ENSG00000170819	0.110363	-1.50446	0.0322426	0.245272
ENSG00000095015	15.7613	0.0205877	0.0322392	0.245272
ENSG00000254093	8.38895	-0.0722476	0.0322277	0.245272
ENSG00000108590	12.1867	-0.0358196	0.0321832	0.245202
ENSG00000176769	0.536039	0.124554	0.03217	0.245202
ENSG00000133393	61.9168	-0.0127752	0.0321631	0.245202
ENSG00000107560	8.98685	0.0399941	0.0321537	0.245202
ENSG00000172375	9.20355	0.0347499	0.0321425	0.245202
ENSG00000164051	22.5461	-0.0309767	0.0320947	0.245077
ENSG00000131469	963.541	-0.000398922	0.032083	0.245077
ENSG00000139990	26.6526	0.0217222	0.0320753	0.245077
ENSG00000217930	3.10844	0.127269	0.032072	0.245077
ENSG00000217442	4.49151	0.0364926	0.0320568	0.245077
ENSG00000102710	11.844	0.0490805	0.0320455	0.245077
ENSG00000089693	304.466	-0.00259162	0.0319747	0.244822
ENSG00000101180	4.03285	0.019926	0.03195	0.244743
ENSG00000107581	60.4576	0.00721614	0.0319193	0.244618
ENSG00000129562	715.768	-0.000814984	0.0318913	0.244514
ENSG00000186642	15.1963	0.00614356	0.0318664	0.244434
ENSG00000196405	34.2523	0.0111268	0.0318437	0.244371
ENSG00000091656	6.88707	0.0350438	0.0318309	0.244371
ENSG00000174885	0.337094	0.447267	0.0317964	0.244228
ENSG00000064300	35.8632	0.00457563	0.0317945	0.244228
ENSG00000114988	55.7999	-0.0118306	0.0317765	0.244228
ENSG00000133612	40.6791	0.00973439	0.0317715	0.244228
ENSG00000184867	52.371	0.00951416	0.0317599	0.244228
ENSG00000168016	6.3155	0.0576319	0.0317337	0.244228
ENSG00000089820	17.0761	0.0218155	0.0317056	0.244194
ENSG00000163704	11.2021	0.0312246	0.0316955	0.244194
ENSG00000154645	12.9902	0.00643075	0.0316679	0.244125
ENSG00000143198	42.5823	-0.0149774	0.0316565	0.244125
ENSG00000145536	0.853858	0.161695	0.0316294	0.244049
ENSG00000182836	2.21162	0.0402134	0.0316156	0.244049
ENSG00000159082	17.8187	0.0127145	0.0315717	0.243826
ENSG00000179168	2.86485	0.0934429	0.0315689	0.243826
ENSG00000165943	95.2637	0.00285086	0.031552	0.243826
ENSG00000186912	0.118241	1.52118	0.0315494	0.243826
ENSG00000258643	0.27816	0.728507	0.031546	0.243826
ENSG00000180573	107.198	-0.00257702	0.0315129	0.243826
ENSG00000175315	1.73431	0.0640576	0.0314958	0.243826
ENSG00000284976	39.203	0.0113704	0.0314443	0.243618
ENSG00000174791	11.3759	0.0219961	0.03144	0.243618
ENSG00000149716	6.35214	0.099956	0.0314369	0.243618
ENSG00000157193	4.42935	0.0845754	0.0314131	0.243618
ENSG00000134107	101.031	0.00233472	0.0313897	0.243618
ENSG00000161082	12.2997	0.0095257	0.0313831	0.243618
ENSG00000240764	12.7582	0.0110891	0.0313762	0.243618
ENSG00000135925	1.76232	0.0319365	0.031358	0.243618
ENSG00000169894	0.21873	0.813099	0.0313331	0.243618
ENSG00000185811	4.70503	0.0699794	0.0313192	0.243618
ENSG00000101745	9.54846	0.0466219	0.0312823	0.243474
ENSG00000151006	0.689657	0.310267	0.0312677	0.243472
ENSG00000164056	44.675	0.00661733	0.0312448	0.243405
ENSG00000274322	0.288139	0.750616	0.0312439	0.243405
ENSG00000170881	57.6007	-0.0126202	0.0312399	0.243405
ENSG00000167840	16.9531	-0.0276274	0.0312398	0.243405
ENSG00000168010	8.60336	0.0392546	0.0312296	0.243405
ENSG00000198830	313.141	-0.00153168	0.0312274	0.243405
ENSG00000257446	0.702335	0.423834	0.0312174	0.243405
ENSG00000007264	4.16706	0.0258186	0.0311888	0.243405
ENSG00000132932	3.45566	0.0157236	0.0311818	0.243405
ENSG00000198933	25.1182	0.016576	0.0311681	0.243405
ENSG00000134109	15.6662	0.0318937	0.0310671	0.243137
ENSG00000100321	38.3494	0.00342548	0.0310135	0.24283
ENSG00000128285	16.9112	0.0130426	0.0310133	0.24283
ENSG00000146021	2.1518	0.0774978	0.0310025	0.24283
ENSG00000142534	2690.93	-0.000158522	0.0309992	0.24283
ENSG00000164039	21.677	-0.0218046	0.0309663	0.24283
ENSG00000197965	65.9461	-0.0078859	0.0309552	0.24283
ENSG00000175324	30.7016	-0.026348	0.0309334	0.24283
ENSG00000187860	2.80015	-0.193541	0.0309138	0.24283
ENSG00000161243	6.54094	0.0373195	0.0309066	0.24283
ENSG00000161835	17.1502	0.0121725	0.0308731	0.242738
ENSG00000204361	0.140489	1.42218	0.0308677	0.242738
ENSG00000070047	28.5388	0.0170043	0.0308514	0.242738
ENSG00000074276	1.22743	0.160265	0.0307751	0.242304
ENSG00000276302	0.589158	0.338821	0.0307395	0.242136
ENSG00000214787	1.77968	0.0846406	0.0307288	0.242136
ENSG00000160072	8.87696	0.0437094	0.0307127	0.242136
ENSG00000101298	20.4984	0.00958278	0.0306722	0.241943
ENSG00000109466	30.119	0.00840434	0.0306441	0.241833
ENSG00000158773	120.573	-0.006315	0.0306321	0.241833
ENSG00000179912	18.9692	0.0151192	0.0306318	0.241833
ENSG00000144713	716.748	-0.000603702	0.0305829	0.241687
ENSG00000154144	13.0352	0.0511497	0.0305745	0.241687
ENSG00000101194	2.95762	0.0816894	0.0305632	0.241687
ENSG00000180543	10.7458	0.0121544	0.0305318	0.241621
ENSG00000117616	29.5519	0.0143554	0.0305266	0.241621
ENSG00000163995	6.74354	0.0257143	0.0305222	0.241621
ENSG00000176731	13.2768	-0.0411084	0.0304889	0.24162
ENSG00000171863	325.894	-0.00127299	0.0304634	0.24153
ENSG00000268043	6.29624	0.0670736	0.0304568	0.24153
ENSG00000137727	5.56842	0.0525303	0.0304552	0.24153
ENSG00000198563	35.6402	0.0107346	0.0304411	0.24153
ENSG00000100417	22.8663	-0.0296277	0.0304335	0.24153
ENSG00000122674	8.41174	-0.0528245	0.0304246	0.24153
ENSG00000186862	1.5272	0.090701	0.0303684	0.241454
ENSG00000196123	28.6094	0.0129994	0.0303356	0.241306
ENSG00000151746	13.8476	0.0298097	0.030333	0.241306
ENSG00000104381	5.29838	0.0568811	0.0302824	0.241108
ENSG00000186472	1.87628	0.0387744	0.0302803	0.241108
ENSG00000213424	0.791673	0.0786366	0.0302775	0.241108
ENSG00000196950	34.7342	0.0104848	0.0302391	0.241103
ENSG00000102755	12.2491	0.0282499	0.0302299	0.241103
ENSG00000183682	3.99678	0.0616978	0.030202	0.241034
ENSG00000109046	67.8572	0.00451778	0.0301936	0.241034
ENSG00000180875	1.8693	0.0398333	0.0301734	0.241032
ENSG00000012232	41.3048	0.00899991	0.0301435	0.240907
ENSG00000132522	1.20117	0.305172	0.0301313	0.240907
ENSG00000122642	117.867	0.00289146	0.0300998	0.240785
ENSG00000125810	41.7799	0.00772658	0.0300796	0.240736
ENSG00000131370	4.3502	0.0494496	0.0300772	0.240736
ENSG00000006607	7.30888	0.0615598	0.0300438	0.240677
ENSG00000221821	60.6242	-0.0090793	0.0299881	0.240344
ENSG00000069966	6.60294	0.0484293	0.0299564	0.240203
ENSG00000144410	0.680279	0.49465	0.0299466	0.240203
ENSG00000103316	15.3776	0.00479906	0.0299443	0.240203
ENSG00000174233	17.6371	0.0199588	0.0299184	0.240203
ENSG00000164076	26.2078	0.00327153	0.0299058	0.240203
ENSG00000267127	1.14214	0.282061	0.0298902	0.240203
ENSG00000234965	1.05193	0.160005	0.0297877	0.239529
ENSG00000157881	19.8826	0.0326338	0.0297761	0.239529
ENSG00000137757	1.41471	0.201391	0.0297733	0.239529
ENSG00000065833	15.7741	0.0118188	0.0297659	0.239529
ENSG00000167535	12.8129	0.0206501	0.0297251	0.239479
ENSG00000102362	8.9708	-0.0234574	0.029708	0.239456
ENSG00000182810	27.5777	-0.0266192	0.0297079	0.239456
ENSG00000134716	15.3255	-0.0130319	0.0296832	0.239456
ENSG00000243566	0.371506	0.577205	0.0296721	0.239456
ENSG00000152076	6.21897	-0.0424116	0.0296622	0.239456
ENSG00000114902	82.1711	-0.0102785	0.0296353	0.239438
ENSG00000165985	5.25166	0.00874627	0.0296251	0.239438
ENSG00000084623	84.3437	-0.00832681	0.0296053	0.239424
ENSG00000078668	123.747	-0.00648223	0.0295845	0.23937
ENSG00000122965	16.7996	0.0382361	0.0295576	0.239266
ENSG00000147010	38.8652	0.0108183	0.0295547	0.239266
ENSG00000136518	41.1546	-0.0120327	0.0295504	0.239266
ENSG00000161904	27.5725	0.0250535	0.02955	0.239266
ENSG00000116711	21.518	-0.0169401	0.0295161	0.239266
ENSG00000181396	18.3026	0.0397286	0.0295045	0.239266
ENSG00000146587	12.8498	0.0324862	0.0294791	0.239266
ENSG00000108091	22.7708	0.0216577	0.0294734	0.239266
ENSG00000104885	17.5441	0.0172985	0.0294666	0.239266
ENSG00000161920	26.0422	-0.0266887	0.0294479	0.239266
ENSG00000167118	78.197	-0.00865106	0.0294275	0.239266
ENSG00000162739	1.67466	0.116138	0.0293748	0.23904
ENSG00000082515	14.8615	-0.0372357	0.0292997	0.238543
ENSG00000103742	24.5038	0.0121129	0.0292886	0.238543
ENSG00000059804	45.8283	0.00494535	0.0292754	0.238543
ENSG00000215301	62.8207	0.00926813	0.0292683	0.238543
ENSG00000109445	39.7598	0.0202223	0.0292597	0.238543
ENSG00000196776	60.4576	0.0117178	0.0292276	0.238528
ENSG00000058085	0.821144	0.110492	0.0292109	0.238506
ENSG00000183513	81.2338	-0.00793833	0.0292056	0.238506
ENSG00000125995	427.219	-0.000919992	0.0291992	0.238506
ENSG00000047056	13.4663	0.0272839	0.0291867	0.238506
ENSG00000072182	30.5954	0.00460928	0.0291739	0.238506
ENSG00000128731	13.4347	0.0288331	0.0291624	0.238506
ENSG00000064115	55.4082	-0.00998724	0.0291314	0.238506
ENSG00000100341	0.24157	0.215899	0.0291073	0.238464
ENSG00000129451	0.10847	0.954686	0.0290885	0.238424
ENSG00000163823	31.9097	0.00851683	0.0290502	0.238226
ENSG00000163918	30.8517	-0.0147099	0.0289415	0.237449
ENSG00000170471	19.3787	0.034138	0.0289396	0.237449
ENSG00000116604	35.8555	0.00929148	0.0289321	0.237449
ENSG00000095464	0.295327	0.828502	0.0289195	0.237449
ENSG00000168883	64.8564	-0.0130131	0.028913	0.237449
ENSG00000188039	4.44433	0.0463195	0.0288821	0.237449
ENSG00000116260	38.3814	0.0139569	0.0288568	0.237443
ENSG00000118473	4.54913	0.0335573	0.0288534	0.237443
ENSG00000119878	22.7635	-0.0248837	0.028853	0.237443
ENSG00000164509	0.179093	0.406703	0.028803	0.237345
ENSG00000135069	331.21	-0.00137198	0.0287989	0.237345
ENSG00000084731	51.3197	0.00401766	0.028774	0.237336
ENSG00000187258	0.402995	-0.241011	0.0287433	0.237198
ENSG00000118733	2.57229	0.0268361	0.0287246	0.237159
ENSG00000163975	4.95887	0.0511489	0.0287238	0.237159
ENSG00000122863	29.0785	0.0110151	0.0286264	0.236579
ENSG00000108370	6.36506	-0.0407154	0.0286108	0.236565
ENSG00000177519	23.7014	-0.00748523	0.028581	0.236434
ENSG00000105696	176.278	0.00168686	0.0285797	0.236434
ENSG00000119698	3.23463	0.0194228	0.0285722	0.236434
ENSG00000176444	39.0009	0.0121855	0.0285686	0.236434
ENSG00000135622	9.68505	0.0372267	0.0285542	0.236434
ENSG00000260230	4.58096	0.0199758	0.0285269	0.236434
ENSG00000092208	15.7628	-0.0347249	0.0285126	0.236434
ENSG00000145476	11.1681	0.0444854	0.0284965	0.236434
ENSG00000115657	1.36432	0.250583	0.0284528	0.236295
ENSG00000099364	17.7805	0.0233609	0.0284457	0.236295
ENSG00000082146	59.6815	-0.00907429	0.0284263	0.236295
ENSG00000066557	31.8587	-0.0195782	0.0284121	0.236295
ENSG00000113763	11.949	0.00969199	0.0284081	0.236295
ENSG00000160224	0.945796	0.169268	0.0284073	0.236295
ENSG00000116786	103.073	0.00571936	0.0283565	0.236188
ENSG00000143458	4.89873	0.0867893	0.0283476	0.236188
ENSG00000059691	9.88257	-0.057841	0.0283312	0.236188
ENSG00000133275	59.5509	0.0094148	0.0283003	0.236067
ENSG00000151093	18.0087	-0.0355156	0.0282643	0.235883
ENSG00000204217	25.3871	0.0220055	0.0282622	0.235883
ENSG00000121769	51.6699	0.00370744	0.0282373	0.235883
ENSG00000155506	74.1778	0.00707581	0.0282296	0.235883
ENSG00000165629	198.428	-0.00292802	0.0282171	0.235883
ENSG00000164405	157.966	-0.00319325	0.0281481	0.235492
ENSG00000183876	10.5276	0.011562	0.0281196	0.23537
ENSG00000145349	75.218	0.00550362	0.028097	0.235297
ENSG00000148450	40.5286	-0.015151	0.0280738	0.235219
ENSG00000178096	40.0514	-0.0142335	0.0280445	0.235089
ENSG00000100362	4.29777	0.0244509	0.0280055	0.234878
ENSG00000163331	8.01832	-0.012123	0.0279952	0.234878
ENSG00000117697	16.4806	-0.0364072	0.0279265	0.234448
ENSG00000188611	0.324649	0.807281	0.0279237	0.234448
ENSG00000140836	3.60199	0.105046	0.0279196	0.234448
ENSG00000174740	3.70845	-0.0365987	0.0279122	0.234448
ENSG00000132781	0.474132	0.9353	0.0279041	0.234448
ENSG00000126003	17.3684	0.028523	0.0279006	0.234448
ENSG00000068305	28.4408	0.0177784	0.0278779	0.234448
ENSG00000105552	18.1598	0.0262069	0.0278485	0.234448
ENSG00000196335	0.30109	0.691492	0.0278268	0.234448
ENSG00000010438	5.09643	0.0265093	0.0278179	0.234448
ENSG00000132952	18.6894	0.0264669	0.0276871	0.233592
ENSG00000168028	805.101	-0.000496778	0.027647	0.233371
ENSG00000165671	14.7337	0.0336266	0.0275392	0.232576
ENSG00000128908	14.9598	0.0389691	0.0275336	0.232576
ENSG00000004866	17.9603	-0.0380228	0.0275243	0.232576
ENSG00000187601	143.414	-0.00268607	0.0275025	0.232576
ENSG00000197694	108.006	0.00376892	0.0274746	0.232493
ENSG00000091947	40.2734	-0.0200472	0.0274681	0.232493
ENSG00000153823	43.149	-0.00937546	0.0274584	0.232493
ENSG00000172638	76.5862	0.00545012	0.0274549	0.232493
ENSG00000118160	10.9043	0.00581139	0.0274429	0.232493
ENSG00000065883	9.06747	0.0700718	0.0274382	0.232493
ENSG00000180251	0.119023	1.33268	0.0274212	0.232493
ENSG00000111653	84.3207	-0.00570322	0.0273912	0.232493
ENSG00000171509	0.950727	0.071783	0.0273591	0.232443
ENSG00000151287	10.3538	-0.0432804	0.0273346	0.232351
ENSG00000103528	14.4891	0.0342683	0.0273253	0.232351
ENSG00000177169	24.64	0.0192691	0.027305	0.232332
ENSG00000164082	1.6253	0.0579258	0.0273028	0.232332
ENSG00000170786	0.605637	0.140242	0.0272988	0.232332
ENSG00000178385	5.94917	0.0463082	0.0272347	0.232083
ENSG00000140876	2.81643	-0.115797	0.0272327	0.232083
ENSG00000285480	0.31047	0.436086	0.0271866	0.231905
ENSG00000149635	0.160568	1.07001	0.027122	0.231471
ENSG00000125445	80.57	-0.0078691	0.027114	0.231471
ENSG00000155093	66.1457	0.00490013	0.0270779	0.231328
ENSG00000145335	11.3437	0.0081959	0.0270777	0.231328
ENSG00000171984	13.5883	-0.0306404	0.0270746	0.231328
ENSG00000143183	87.5976	-0.00863964	0.0270524	0.231328
ENSG00000103042	17.7347	0.0372774	0.0270519	0.231328
ENSG00000168135	10.3498	0.00839623	0.0270513	0.231328
ENSG00000168970	1.26421	0.214435	0.0270314	0.231328
ENSG00000113845	95.195	-0.00868897	0.0270189	0.231328
ENSG00000082068	15.1277	-0.0587203	0.0269525	0.231187
ENSG00000106348	44.212	0.0105651	0.0269208	0.231032
ENSG00000168734	124.153	-0.00443021	0.0269022	0.230989
ENSG00000168843	1.19967	0.0570823	0.0268684	0.230816
ENSG00000114956	88.579	-0.00735782	0.0268644	0.230816
ENSG00000109118	18.6123	0.0259176	0.0268066	0.230518
ENSG00000120156	7.05408	0.0253387	0.0267986	0.230518
ENSG00000166262	2.73196	-0.185729	0.0267985	0.230518
ENSG00000151414	29.4014	-0.0186746	0.0267931	0.230518
ENSG00000176386	28.4299	-0.0218583	0.0267807	0.230518
ENSG00000196700	31.5144	0.0132895	0.0267785	0.230518
ENSG00000149196	39.0384	-0.0184981	0.0267645	0.230518
ENSG00000144619	1.13467	0.0880231	0.0267537	0.230518
ENSG00000284946	1.05623	0.28338	0.0267446	0.230518
ENSG00000215277	0.290746	0.910205	0.0267019	0.230518
ENSG00000111247	15.9329	-0.0236527	0.0266752	0.230518
ENSG00000066379	10.9686	-0.0488814	0.0266505	0.23046
ENSG00000171056	1.97727	0.189972	0.0266498	0.23046
ENSG00000268533	1.33674	0.170226	0.0266483	0.23046
ENSG00000175264	21.2101	0.0104504	0.026635	0.23046
ENSG00000146963	22.7831	0.032717	0.0266143	0.23046
ENSG00000113163	9.97365	0.0621525	0.0265953	0.23046
ENSG00000138777	37.4713	-0.0169399	0.0265935	0.23046
ENSG00000142937	960.87	-0.000439681	0.0265894	0.23046
ENSG00000162621	0.199629	0.271751	0.0265892	0.23046
ENSG00000131148	34.8798	-0.0240529	0.0265868	0.23046
ENSG00000010818	11.2975	0.0257896	0.0265764	0.23046
ENSG00000185989	51.3459	0.00764862	0.0264729	0.230214
ENSG00000101888	29.6609	-0.0165433	0.0264635	0.230214
ENSG00000100075	135.671	-0.00473761	0.0264532	0.230214
ENSG00000128463	41.8699	-0.0200939	0.026435	0.230214
ENSG00000109063	1.83658	0.155188	0.0264325	0.230214
ENSG00000148734	0.241027	0.443329	0.0264202	0.230214
ENSG00000149269	37.7189	0.00439358	0.0264192	0.230214
ENSG00000215187	2.93085	-0.100474	0.0264074	0.230214
ENSG00000154429	28.6919	0.0122874	0.026402	0.230214
ENSG00000092098	0.507065	0.655447	0.0263684	0.230214
ENSG00000077238	17.9142	0.0187401	0.0263537	0.230214
ENSG00000186493	4.15648	-0.0355563	0.0263476	0.230214
ENSG00000254827	1.41612	0.0961147	0.0263447	0.230214
ENSG00000135940	356.998	-0.00160358	0.0263434	0.230214
ENSG00000092051	29.5877	0.00508548	0.026339	0.230214
ENSG00000113971	2.63007	0.172319	0.0263093	0.230214
ENSG00000157106	8.72495	0.0609618	0.0263025	0.230214
ENSG00000124767	248.112	-0.00288368	0.0262896	0.230214
ENSG00000111262	1.87871	0.0517959	0.0262673	0.230214
ENSG00000172339	6.28177	-0.115926	0.0262264	0.230214
ENSG00000165887	0.878146	0.125681	0.0262114	0.230214
ENSG00000111300	8.68229	0.0649347	0.026164	0.230002
ENSG00000198265	9.78811	0.0598055	0.0261524	0.230002
ENSG00000177192	8.84934	0.0808813	0.0261521	0.230002
ENSG00000235118	0.222294	0.597313	0.0261241	0.230002
ENSG00000143621	370.674	-0.00157631	0.0261066	0.229973
ENSG00000073578	2.83506	0.282201	0.026065	0.229727
ENSG00000104731	8.373	0.0752758	0.0260599	0.229727
ENSG00000249715	0.227439	0.754701	0.026059	0.229727
ENSG00000108946	112.954	0.00579118	0.0260398	0.229727
ENSG00000128881	4.09125	0.0814217	0.0260223	0.229727
ENSG00000152932	7.2038	0.00998487	0.0259893	0.229655
ENSG00000203724	25.1074	-0.0176476	0.025952	0.229445
ENSG00000117419	147.08	-0.00547714	0.0259335	0.229401
ENSG00000172331	65.517	-0.0108384	0.0259183	0.229386
ENSG00000119599	7.44441	0.0661519	0.0259183	0.229386
ENSG00000011028	108.04	0.00243701	0.0259024	0.229386
ENSG00000198929	3.59445	0.0428671	0.0258977	0.229386
ENSG00000138867	54.9918	-0.012348	0.0258883	0.229386
ENSG00000228672	5.93018	0.05526	0.025887	0.229386
ENSG00000196924	271.483	0.00112578	0.0258819	0.229386
ENSG00000099308	21.1408	0.005811	0.0258248	0.229386
ENSG00000237289	2.702	0.0446925	0.0258021	0.229315
ENSG00000147118	8.0706	0.0732177	0.0257922	0.229315
ENSG00000214944	1.34016	0.147794	0.0257666	0.229239
ENSG00000204869	1.75546	0.126963	0.0257497	0.229209
ENSG00000173120	23.3595	0.0252723	0.0257285	0.22914
ENSG00000147224	88.1053	-0.00784059	0.0257119	0.229112
ENSG00000118181	760.904	-0.000804693	0.0257028	0.229112
ENSG00000114805	3.19444	0.0580356	0.0256974	0.229112
ENSG00000151458	9.90934	0.045161	0.0256477	0.228901
ENSG00000100650	106.974	0.00536616	0.0256435	0.228901
ENSG00000075568	21.3477	0.023506	0.0256306	0.228901
ENSG00000198752	36.5256	0.0100629	0.0255552	0.228436
ENSG00000167371	20.2131	0.00845962	0.0255549	0.228436
ENSG00000134376	9.21899	-0.0313759	0.0255163	0.228328
ENSG00000051009	22.7048	0.0254647	0.02551	0.228328
ENSG00000197535	22.9562	0.00853546	0.0255048	0.228328
ENSG00000124134	2.95434	0.0360034	0.0254806	0.228328
ENSG00000176533	86.1761	0.00256483	0.0254589	0.228296
ENSG00000165194	8.83481	0.0223479	0.025455	0.228296
ENSG00000113734	24.221	-0.0221371	0.0254513	0.228296
ENSG00000124225	64.4593	0.00422126	0.025447	0.228296
ENSG00000100316	844.202	-0.00083861	0.0254398	0.228296
ENSG00000136463	40.1853	-0.0206782	0.0253536	0.227954
ENSG00000167548	10.017	0.0403586	0.0253443	0.227954
ENSG00000142046	7.21088	0.0392413	0.0253206	0.227899
ENSG00000100568	22.3207	0.0365118	0.0253089	0.227899
ENSG00000174225	0.470955	0.714706	0.0252618	0.227611
ENSG00000088256	41.7814	0.0135866	0.0252466	0.227595
ENSG00000065989	13.8044	0.022541	0.0252437	0.227595
ENSG00000007237	68.7064	0.00288061	0.0252347	0.227595
ENSG00000104687	62.9143	-0.013489	0.0252015	0.227551
ENSG00000088367	37.5518	0.00645673	0.0251891	0.227551
ENSG00000167037	3.31081	0.0324659	0.0251859	0.227551
ENSG00000166796	0.578542	-0.205357	0.0251524	0.227471
ENSG00000123454	0.758166	0.218709	0.0251443	0.227471
ENSG00000157303	18.1285	-0.0189607	0.02514	0.227471
ENSG00000155287	53.6889	0.0126668	0.0251305	0.227471
ENSG00000067715	50.1525	0.0013229	0.0250938	0.227425
ENSG00000135426	3.3987	0.0176022	0.0250876	0.227425
ENSG00000187581	0.431333	-0.606943	0.0250416	0.227195
ENSG00000121274	5.08265	0.13294	0.0250211	0.22713
ENSG00000117298	86.9143	0.00371591	0.025001	0.227069
ENSG00000116096	43.3469	-0.0111111	0.0249972	0.227069
ENSG00000130827	25.0494	0.0145387	0.0249876	0.227069
ENSG00000185915	0.309018	0.323853	0.024981	0.227069
ENSG00000143776	14.8479	0.025876	0.024959	0.227069
ENSG00000269533	0.370932	0.778568	0.0249298	0.22703
ENSG00000144671	0.21663	1.12674	0.0249247	0.22703
ENSG00000166148	1.18721	0.21417	0.0249235	0.22703
ENSG00000221909	22.0988	-0.0310189	0.0249196	0.22703
ENSG00000144357	15.5754	0.0264879	0.0249167	0.22703
ENSG00000177542	37.8774	0.0064397	0.0249159	0.22703
ENSG00000147853	64.599	-0.00967346	0.0249103	0.22703
ENSG00000139697	12.9081	0.0485269	0.0248985	0.22703
ENSG00000262165	6.51338	-0.0535669	0.0248976	0.22703
ENSG00000008128	1.0411	0.367769	0.0248755	0.22703
ENSG00000164068	13.2667	0.0444658	0.0248702	0.22703
ENSG00000070388	0.740564	0.186003	0.0248043	0.22703
ENSG00000232593	2.90103	0.114002	0.0247889	0.22703
ENSG00000132334	15.6795	0.0254735	0.0247746	0.22703
ENSG00000198853	33.5177	0.00651576	0.0247435	0.22703
ENSG00000099960	1.162	0.0682805	0.0247239	0.226981
ENSG00000132740	6.36788	0.0897625	0.0247123	0.226981
ENSG00000171202	89.9291	-0.00756318	0.024664	0.226676
ENSG00000100429	0.924503	0.305672	0.0245967	0.22618
ENSG00000151176	59.0494	0.00844598	0.0245874	0.22618
ENSG00000164182	9.67535	-0.0668355	0.0245694	0.226175
ENSG00000187713	121.7	-0.00612492	0.0245623	0.226175
ENSG00000169641	11.6019	0.0400735	0.0245529	0.226175
ENSG00000173575	16.2954	0.0284455	0.0245517	0.226175
ENSG00000106013	0.901812	-0.312402	0.0245251	0.226175
ENSG00000171126	0.282646	0.296329	0.0245196	0.226175
ENSG00000120899	30.6796	0.00817506	0.0245163	0.226175
ENSG00000232112	85.7979	-0.00597096	0.0245096	0.226175
ENSG00000180155	38.5942	0.00488553	0.0244998	0.226175
ENSG00000072682	9.27107	0.0223021	0.0244941	0.226175
ENSG00000122687	0.169109	2.23909	0.0244688	0.226175
ENSG00000105479	0.72662	0.240764	0.0244644	0.226175
ENSG00000161298	2.89245	0.147982	0.0244294	0.226175
ENSG00000101489	8.98955	0.00891929	0.0244245	0.226175
ENSG00000157191	69.6171	-0.00987597	0.0244184	0.226175
ENSG00000230778	0.406523	0.195829	0.0244065	0.226175
ENSG00000273238	4.00284	0.0313235	0.0243598	0.226175
ENSG00000162543	4.17649	0.0323724	0.0243535	0.226175
ENSG00000144406	3.85003	0.0448139	0.0243389	0.226175
ENSG00000100941	61.189	0.00751316	0.0243374	0.226175
ENSG00000178952	349.898	-0.00223806	0.0243252	0.226175
ENSG00000185933	0.364368	0.155163	0.0243185	0.226175
ENSG00000145216	12.1433	0.02339	0.0243125	0.226175
ENSG00000145495	43.2284	0.0144541	0.0242982	0.226175
ENSG00000134982	33.9186	0.0134694	0.0242974	0.226175
ENSG00000204065	58.4724	0.00477965	0.02428	0.226175
ENSG00000198883	1.52133	0.0349408	0.0242776	0.226175
ENSG00000171798	11.5227	0.011611	0.0242547	0.226175
ENSG00000139173	10.7552	-0.0580204	0.0242484	0.226175
ENSG00000100433	2.88801	0.0783992	0.0242394	0.226175
ENSG00000169193	12.7519	-0.0485442	0.0242216	0.226175
ENSG00000165113	10.5942	-0.0434893	0.0241999	0.226175
ENSG00000127922	26.8136	-0.023919	0.0241959	0.226175
ENSG00000113649	17.6311	0.0310601	0.0241814	0.226175
ENSG00000110848	5.71345	-0.0476444	0.024146	0.226175
ENSG00000119684	8.3751	0.0591981	0.0241004	0.226149
ENSG00000091157	13.3749	0.0233184	0.0240956	0.226149
ENSG00000114933	3.59458	0.15344	0.0240934	0.226149
ENSG00000048544	75.2273	-0.0101986	0.0240836	0.226149
ENSG00000115020	14.6322	0.0385445	0.0240659	0.226149
ENSG00000102174	4.39272	-0.0996311	0.0240393	0.226149
ENSG00000106991	102.036	0.00408534	0.0240347	0.226149
ENSG00000005206	34.4072	0.0115699	0.0240238	0.226149
ENSG00000108255	0.439651	0.307861	0.0240077	0.226149
ENSG00000186297	8.92882	0.00668229	0.0239826	0.226149
ENSG00000064687	4.30435	0.0669275	0.0239735	0.226149
ENSG00000101203	27.9221	0.00427497	0.0239677	0.226149
ENSG00000124486	34.6538	0.0165753	0.0239084	0.225846
ENSG00000165813	3.52739	0.123895	0.0238826	0.225727
ENSG00000181523	18.957	0.0318125	0.0238391	0.225442
ENSG00000033100	58.4301	0.00854874	0.0238023	0.22522
ENSG00000182952	150.298	-0.00436691	0.023761	0.224955
ENSG00000133858	8.85826	0.0577591	0.0237564	0.224955
ENSG00000029363	40.5151	0.0157633	0.023756	0.224955
ENSG00000165695	6.29658	-0.0568757	0.0237549	0.224955
ENSG00000126351	104.235	-0.00368939	0.0237221	0.224955
ENSG00000100294	23.6573	-0.0321554	0.0236947	0.224954
ENSG00000110514	31.2336	0.00982413	0.0236579	0.22473
ENSG00000138621	8.97937	-0.0807103	0.0236387	0.224674
ENSG00000170417	3.73841	-0.141892	0.023635	0.224674
ENSG00000117410	221.561	-0.00240814	0.0236265	0.224674
ENSG00000163959	1.74187	0.331598	0.0235983	0.224667
ENSG00000099622	186.684	0.00262347	0.023591	0.224667
ENSG00000163156	45.7624	-0.0162723	0.0235727	0.224667
ENSG00000198053	157.568	0.00300155	0.0235664	0.224667
ENSG00000205639	0.34433	1.39518	0.0235597	0.224667
ENSG00000105146	4.31057	0.0415325	0.0235579	0.224667
ENSG00000204314	16.0793	0.00854749	0.023557	0.224667
ENSG00000067842	3.20873	0.0191456	0.0235517	0.224667
ENSG00000108298	739.22	-0.000998904	0.023521	0.224667
ENSG00000145242	3.76649	0.0407	0.0235064	0.224667
ENSG00000107130	89.3406	0.00181452	0.0234826	0.224667
ENSG00000116874	13.4156	-0.054316	0.023421	0.224363
ENSG00000204356	127.484	-0.00528644	0.0233888	0.224181
ENSG00000151651	10.1464	0.0233154	0.0233694	0.224122
ENSG00000135837	10.4562	0.0442927	0.023364	0.224122
ENSG00000074855	29.4666	0.0122322	0.02334	0.224093
ENSG00000101470	2.47066	0.180187	0.0233373	0.224093
ENSG00000086544	43.3226	0.00873082	0.0232808	0.223778
ENSG00000197976	34.1108	0.0148263	0.0232611	0.223715
ENSG00000141068	7.99612	0.0461262	0.0232556	0.223715
ENSG00000275183	4.17534	0.0833172	0.0232523	0.223715
ENSG00000198075	37.2135	-0.0078358	0.0232522	0.223715
ENSG00000134291	111.997	-0.00382593	0.0232482	0.223715
ENSG00000116857	154.085	-0.00494029	0.0232188	0.223715
ENSG00000109881	21.8218	-0.0193956	0.0231093	0.223014
ENSG00000168710	369.4	-0.000761424	0.023107	0.223014
ENSG00000150394	1.41562	0.0673103	0.0230658	0.222846
ENSG00000162763	0.166455	-0.912889	0.0230534	0.222846
ENSG00000147669	108.63	-0.00675574	0.0230428	0.222846
ENSG00000198673	1.9371	0.0438067	0.0230227	0.222811
ENSG00000164900	0.168476	0.873161	0.0229986	0.222704
ENSG00000128872	33.5119	0.00705442	0.0229854	0.222704
ENSG00000104442	53.1691	-0.0124255	0.0229443	0.222433
ENSG00000162236	64.9241	-0.0148253	0.0229197	0.222321
ENSG00000051382	15.019	0.0348682	0.0229188	0.222321
ENSG00000213523	63.3341	-0.0103364	0.0229118	0.222321
ENSG00000196263	9.48883	0.036171	0.0229037	0.222321
ENSG00000272333	19.8095	0.0229045	0.0228755	0.222321
ENSG00000117450	507.984	-0.00115835	0.0228293	0.222079
ENSG00000229544	0.48943	0.116605	0.0227938	0.221861
ENSG00000185988	0.760603	0.301311	0.0227243	0.221311
ENSG00000204392	199.417	-0.00235393	0.0227007	0.221208
ENSG00000139675	15.6214	0.038151	0.0226685	0.221021
ENSG00000130558	87.548	0.00190209	0.0226574	0.221021
ENSG00000104361	7.11738	0.0382028	0.0226306	0.220905
ENSG00000170584	17.7054	-0.0405153	0.0226031	0.220764
ENSG00000104936	32.3338	0.0106643	0.0226024	0.220764
ENSG00000205002	0.360763	0.192432	0.022593	0.220764
ENSG00000165621	0.249601	0.611363	0.0225929	0.220764
ENSG00000178741	243.525	-0.0028774	0.0225892	0.220764
ENSG00000133488	0.181513	0.350153	0.0225771	0.220764
ENSG00000126088	97.5678	-0.00726358	0.0225462	0.220764
ENSG00000117862	8.84011	-0.0824546	0.0225211	0.220764
ENSG00000198865	4.21794	0.0566563	0.022515	0.220764
ENSG00000184956	0.320682	0.571513	0.0225036	0.220764
ENSG00000148814	4.29997	0.134926	0.0225029	0.220764
ENSG00000261649	0.136416	1.42801	0.0224841	0.220764
ENSG00000140519	2.04146	0.101919	0.0224566	0.220764
ENSG00000165416	11.4775	0.0634732	0.0224488	0.220764
ENSG00000204149	0.473901	0.546968	0.0224475	0.220764
ENSG00000183775	1.59909	0.0508065	0.0224382	0.220764
ENSG00000174227	16.6809	0.0452475	0.0224288	0.220764
ENSG00000140263	5.86752	-0.0920605	0.0224227	0.220764
ENSG00000163660	21.8698	0.0272538	0.022411	0.220764
ENSG00000042286	7.45669	0.0656036	0.022403	0.220764
ENSG00000167969	62.7367	-0.00751663	0.0224024	0.220764
ENSG00000070010	18.0032	-0.039081	0.0223795	0.220764
ENSG00000140995	43.7639	0.0194787	0.0223789	0.220764
ENSG00000140374	57.5635	-0.0138177	0.0223715	0.220764
ENSG00000180828	2.03238	0.0438519	0.0223651	0.220764
ENSG00000116990	6.08141	-0.0428778	0.0223586	0.220764
ENSG00000237515	5.05074	0.0353509	0.0223414	0.220764
ENSG00000215041	14.515	0.0306105	0.0223359	0.220764
ENSG00000151090	6.29132	0.0282628	0.0223345	0.220764
ENSG00000169035	1.76076	0.0296251	0.0223099	0.220764
ENSG00000225110	1.02184	0.0543241	0.0223006	0.220764
ENSG00000169203	0.836575	0.379771	0.022286	0.220764
ENSG00000152223	7.49348	0.0695222	0.0222859	0.220764
ENSG00000205090	10.2942	0.0456524	0.0222847	0.220764
ENSG00000135469	16.3745	-0.0392198	0.0222782	0.220764
ENSG00000183978	125.149	-0.00444913	0.0222747	0.220764
ENSG00000288611	0.125834	0.407771	0.0221809	0.220764
ENSG00000178449	89.3258	-0.0057488	0.0221615	0.220764
ENSG00000116212	55.5791	-0.011548	0.0221567	0.220764
ENSG00000167549	2.80281	0.0479692	0.0221372	0.220764
ENSG00000128309	21.6337	-0.0255935	0.0220618	0.220554
ENSG00000138382	31.4177	-0.0259056	0.0220592	0.220554
ENSG00000188763	2.32715	0.085869	0.022033	0.220525
ENSG00000100012	0.164508	1.05791	0.021993	0.220255
ENSG00000168653	1098.87	-0.000665488	0.0219929	0.220255
ENSG00000170860	61.6076	-0.0107495	0.0219899	0.220255
ENSG00000169676	0.464454	0.13281	0.0219765	0.220255
ENSG00000204070	31.2676	-0.0224359	0.0219658	0.220255
ENSG00000203965	8.39598	-0.0691757	0.0219267	0.220241
ENSG00000126583	11.1306	0.00469313	0.0219244	0.220241
ENSG00000182983	6.57557	0.0462845	0.0218822	0.220053
ENSG00000119227	11.528	0.0385593	0.0218718	0.220053
ENSG00000136720	65.4996	0.00753926	0.0218646	0.220053
ENSG00000139220	3.70314	0.03121	0.0218484	0.220053
ENSG00000184602	226.333	-0.00169723	0.0218482	0.220053
ENSG00000111249	2.18179	0.0328562	0.0218437	0.220053
ENSG00000054116	75.9498	-0.00976898	0.0218323	0.220053
ENSG00000215126	1.05042	0.356749	0.0218246	0.220053
ENSG00000100979	629.044	0.000426776	0.0218135	0.220053
ENSG00000162302	35.6023	0.0160472	0.021791	0.220053
ENSG00000119912	4.66913	0.148807	0.0217716	0.220053
ENSG00000066933	4.42929	0.0978971	0.021763	0.220053
ENSG00000179091	261.036	-0.0022117	0.0217208	0.219994
ENSG00000120337	2.28623	-0.124595	0.0217195	0.219994
ENSG00000260001	1.10021	0.139604	0.0216901	0.219946
ENSG00000089916	6.65256	0.0762366	0.0216897	0.219946
ENSG00000100249	0.719115	0.222613	0.0216745	0.219946
ENSG00000146830	41.6598	0.0105854	0.0216679	0.219946
ENSG00000103067	0.133235	2.37401	0.0216449	0.219946
ENSG00000142235	18.8265	0.015105	0.0216324	0.219946
ENSG00000105778	13.4334	0.0434364	0.0216259	0.219946
ENSG00000140470	1.19415	-0.206028	0.0216019	0.219946
ENSG00000178394	0.811403	0.0650966	0.021555	0.219626
ENSG00000214253	338.192	-0.00153143	0.0215377	0.219581
ENSG00000164916	19.882	0.0224088	0.021525	0.219581
ENSG00000133226	35.0531	0.0144553	0.0215112	0.219574
ENSG00000090487	80.4136	-0.0121776	0.0214933	0.219524
ENSG00000175866	16.2499	0.0208341	0.0214788	0.219508
ENSG00000007047	28.4508	0.0214779	0.0214785	0.219508
ENSG00000198585	35.8388	0.0147348	0.0214299	0.219272
ENSG00000119714	2.04183	0.0508621	0.0213545	0.218632
ENSG00000157219	0.822677	0.0879159	0.0213201	0.218412
ENSG00000183426	2.94205	0.117713	0.0213083	0.218412
ENSG00000113048	40.5288	-0.0238304	0.0213074	0.218412
ENSG00000164600	2.63979	0.0195988	0.0212639	0.218231
ENSG00000115541	62.6503	-0.0107571	0.0212507	0.218227
ENSG00000173273	24.7521	0.0220062	0.0212429	0.218227
ENSG00000197063	28.2487	0.0190869	0.0212299	0.218227
ENSG00000267680	5.11719	0.0983117	0.021212	0.218226
ENSG00000171862	19.6916	0.0314331	0.0212066	0.218226
ENSG00000105642	8.5199	0.0188963	0.0211925	0.218226
ENSG00000184305	0.112033	0.987701	0.021187	0.218226
ENSG00000106852	2.26806	0.04899	0.0211797	0.218226
ENSG00000178982	196.858	-0.00378692	0.0211643	0.218226
ENSG00000095970	325.804	-0.00105738	0.0211364	0.218226
ENSG00000163541	77.7119	-0.00879724	0.0211315	0.218226
ENSG00000072657	0.537603	0.103992	0.0211303	0.218226
ENSG00000128191	15.5031	0.0328938	0.0211207	0.218226
ENSG00000090686	20.2518	0.0297105	0.0211107	0.218226
ENSG00000176294	1.44232	-0.0624111	0.0211073	0.218226
ENSG00000108561	181.68	-0.00343873	0.0210607	0.218226
ENSG00000034152	29.4816	0.019396	0.0210561	0.218226
ENSG00000184702	0.475859	0.521356	0.0210437	0.218226
ENSG00000204131	1.47221	0.151157	0.0210225	0.218226
ENSG00000125633	20.38	0.0264792	0.0209748	0.217899
ENSG00000106261	33.6896	0.0147245	0.0209598	0.217877
ENSG00000149131	120.414	0.00216445	0.0208821	0.217202
ENSG00000178217	0.128016	2.09808	0.0208701	0.217202
ENSG00000148291	57.6248	-0.0120835	0.0208633	0.217202
ENSG00000174473	0.35106	0.186344	0.020857	0.217202
ENSG00000131475	80.8555	-0.00935909	0.0208512	0.217202
ENSG00000283599	0.271018	0.340198	0.0208081	0.217098
ENSG00000165272	3.45164	0.0307232	0.020806	0.217098
ENSG00000186288	0.590273	0.160392	0.0207726	0.216994
ENSG00000146147	2.85729	-0.0627805	0.0207574	0.216968
ENSG00000243232	1.6436	0.100862	0.0207124	0.216631
ENSG00000104140	0.935568	0.138215	0.0207104	0.216631
ENSG00000139668	4.29268	0.127742	0.0206443	0.216186
ENSG00000076356	13.2357	0.0205676	0.0206436	0.216186
ENSG00000213203	5.00152	0.0803722	0.0206401	0.216186
ENSG00000177575	121.845	0.00125886	0.0206381	0.216186
ENSG00000071575	159.075	0.00204747	0.020625	0.216186
ENSG00000083812	8.64701	0.0638412	0.0206205	0.216186
ENSG00000173598	30.0879	-0.0151048	0.020614	0.216186
ENSG00000166448	26.5704	0.00263257	0.0205599	0.216186
ENSG00000119638	20.6387	0.0265682	0.0205202	0.215951
ENSG00000106178	0.477703	0.202857	0.0205028	0.215902
ENSG00000136153	3.44694	0.0721696	0.0204926	0.215902
ENSG00000204946	11.3391	0.0338733	0.0204822	0.215902
ENSG00000188735	5.38659	0.079364	0.0204778	0.215902
ENSG00000081189	21.0724	0.0108632	0.0204774	0.215902
ENSG00000268279	1.44106	0.219115	0.0204546	0.215902
ENSG00000124302	18.1651	0.00556849	0.0204517	0.215902
ENSG00000117481	11.0156	-0.0898263	0.0204081	0.215843
ENSG00000233198	1.2592	0.182691	0.0203467	0.215328
ENSG00000113319	3.69413	0.0301886	0.0203281	0.215265
ENSG00000153902	17.809	0.0104968	0.0203221	0.215265
ENSG00000160613	3.57522	0.159088	0.0203171	0.215265
ENSG00000006025	11.9592	0.041361	0.020295	0.215265
ENSG00000173207	33.9545	-0.0139452	0.0202815	0.215265
ENSG00000015479	0.585469	0.532742	0.0202807	0.215265
ENSG00000181924	91.6545	-0.00774047	0.0202609	0.215265
ENSG00000178966	20.1661	-0.02197	0.0202505	0.215265
ENSG00000186487	1.34616	0.0529424	0.0202448	0.215265
ENSG00000184388	0.516501	0.171541	0.0202345	0.215265
ENSG00000146826	24.1864	0.0267842	0.0202327	0.215265
ENSG00000100884	9.27755	0.00833777	0.0202316	0.215265
ENSG00000148408	2.4798	0.0250929	0.0202186	0.215265
ENSG00000164751	47.7623	-0.0130344	0.0201778	0.215265
ENSG00000048462	0.310524	0.344695	0.0201502	0.215261
ENSG00000161594	0.242875	1.55886	0.0201477	0.215261
ENSG00000106683	63.175	0.00594478	0.0201447	0.215261
ENSG00000163082	6.54948	0.0522222	0.0201238	0.215261
ENSG00000185024	12.5753	0.0398023	0.0201197	0.215261
ENSG00000223572	2.24589	0.0542818	0.020112	0.215261
ENSG00000185920	8.17485	-0.0262223	0.0200855	0.215261
ENSG00000141564	16.418	0.0337406	0.020042	0.215052
ENSG00000174963	2.4856	0.10297	0.0200207	0.21496
ENSG00000062650	17.9305	0.0378476	0.0200174	0.21496
ENSG00000075407	4.03717	0.0966415	0.0200025	0.21496
ENSG00000172782	0.495164	0.117618	0.019966	0.21478
ENSG00000091482	0.435065	0.200619	0.0199617	0.21478
ENSG00000119421	248.187	-0.00304461	0.019959	0.21478
ENSG00000177182	1.77433	0.0718716	0.0199562	0.21478
ENSG00000153832	12.0964	-0.0426518	0.0199528	0.21478
ENSG00000203685	13.4075	0.0109336	0.0199525	0.21478
ENSG00000178718	9.29119	0.0334962	0.0199455	0.21478
ENSG00000125755	28.4845	0.0206584	0.0199285	0.21478
ENSG00000166428	33.9463	-0.00922832	0.0199268	0.21478
ENSG00000137507	18.0836	0.0162842	0.0199164	0.21478
ENSG00000170324	0.282465	0.528749	0.0199019	0.21478
ENSG00000104613	40.6523	-0.0179732	0.0198785	0.21478
ENSG00000101843	111.706	-0.00803836	0.0198651	0.21478
ENSG00000112053	0.330852	0.326136	0.0198434	0.21478
ENSG00000103723	10.8604	0.0207878	0.0198391	0.21478
ENSG00000165474	22.6368	0.00275978	0.019815	0.21478
ENSG00000129003	10.0225	0.049326	0.0198136	0.21478
ENSG00000067840	84.5892	0.0028689	0.0198058	0.21478
ENSG00000128656	46.076	0.00326211	0.0198006	0.21478
ENSG00000102921	18.9541	0.0389293	0.0197673	0.21478
ENSG00000153495	2.34949	0.115134	0.0197078	0.214724
ENSG00000141337	3.87793	0.137712	0.0197058	0.214724
ENSG00000266472	193.132	-0.00441183	0.019691	0.214724
ENSG00000068308	81.3179	0.00963366	0.0196825	0.214724
ENSG00000213918	3.38268	0.123126	0.0196819	0.214724
ENSG00000162601	5.93142	0.07314	0.0196777	0.214724
ENSG00000127870	22.9568	0.0248698	0.0196376	0.214724
ENSG00000157873	15.9574	0.0251194	0.0196283	0.214724
ENSG00000137843	5.0338	0.0222375	0.0196222	0.214724
ENSG00000268182	3.85113	0.0545652	0.0195957	0.214724
ENSG00000130377	0.344847	0.950142	0.0195925	0.214724
ENSG00000262209	2.69384	0.0234194	0.0195803	0.214724
ENSG00000107758	37.608	0.00637931	0.019517	0.214296
ENSG00000185453	11.7284	0.0330395	0.0195018	0.214268
ENSG00000072694	6.65451	0.0287691	0.019493	0.214268
ENSG00000132467	43.3083	0.0171539	0.0194929	0.214268
ENSG00000147465	0.606937	0.255039	0.0194928	0.214268
ENSG00000196968	13.8258	0.0343286	0.019477	0.214268
ENSG00000196867	8.13932	0.0512634	0.0194575	0.214268
ENSG00000007545	7.3221	0.0756085	0.0194496	0.214268
ENSG00000135709	23.8825	0.00380121	0.0194412	0.214268
ENSG00000229117	962.226	-0.000585633	0.0194128	0.214268
ENSG00000173531	6.42552	0.0474061	0.0193905	0.214268
ENSG00000164970	80.2726	0.00568254	0.0193818	0.214268
ENSG00000182263	7.6576	0.0501981	0.0193774	0.214268
ENSG00000152291	110.92	0.00539497	0.0193639	0.214268
ENSG00000185518	6.75149	0.00847356	0.0193442	0.214268
ENSG00000166111	5.72893	0.0113547	0.0193334	0.214268
ENSG00000075399	31.7475	0.0209081	0.0192959	0.214083
ENSG00000204859	17.4295	0.0398817	0.0192902	0.214083
ENSG00000139973	2.6184	0.041143	0.0192689	0.214064
ENSG00000187678	55.6174	0.0046945	0.0192528	0.214025
ENSG00000152061	7.34267	0.056308	0.0192508	0.214025
ENSG00000176222	12.702	0.0273279	0.0192445	0.214025
ENSG00000162961	56.0778	-0.0136458	0.0192425	0.214025
ENSG00000125637	4.4179	0.079238	0.0192297	0.214025
ENSG00000155846	1.50504	0.223075	0.0192211	0.214025
ENSG00000204304	35.1322	0.0132741	0.0191956	0.214025
ENSG00000196972	8.31275	0.0122723	0.0191682	0.214025
ENSG00000103647	128.662	0.00306612	0.0191536	0.214025
ENSG00000163820	9.76722	0.045305	0.0191424	0.214025
ENSG00000105136	7.5948	0.0583559	0.0191237	0.213991
ENSG00000145331	5.19692	-0.129157	0.0191071	0.213947
ENSG00000104290	17.0646	0.0236265	0.019085	0.21384
ENSG00000063180	102.759	0.00125123	0.0190278	0.21334
ENSG00000115828	19.6967	0.0147959	0.0190185	0.21334
ENSG00000078053	19.0482	0.00745074	0.0190037	0.21334
ENSG00000136883	0.333866	0.174144	0.0189714	0.21313
ENSG00000175766	0.32856	0.200321	0.018946	0.212985
ENSG00000065000	78.5262	0.00731739	0.0189449	0.212985
ENSG00000112624	10.9048	0.0501783	0.0189347	0.212985
ENSG00000130304	26.7644	0.0139525	0.0189287	0.212985
ENSG00000181215	0.472188	0.125799	0.0189243	0.212985
ENSG00000144395	1.00606	0.286152	0.0189032	0.212985
ENSG00000155324	44.7466	-0.00776659	0.0188932	0.212985
ENSG00000107404	61.8797	0.00869061	0.0188906	0.212985
ENSG00000175471	2.7179	0.0683305	0.0188758	0.212985
ENSG00000175352	10.9552	0.0121113	0.0188665	0.212985
ENSG00000135775	8.88342	-0.0764073	0.0188533	0.212985
ENSG00000172803	5.83879	0.0433305	0.018809	0.212985
ENSG00000165660	21.1318	0.0425632	0.0188042	0.212985
ENSG00000145777	0.937258	0.153977	0.0187936	0.212985
ENSG00000183049	20.1758	0.00650087	0.0187923	0.212985
ENSG00000262874	1.3658	-0.193093	0.018783	0.212985
ENSG00000139631	14.7076	0.0260103	0.0187071	0.212552
ENSG00000183780	1.69686	0.0584682	0.0186806	0.212393
ENSG00000127585	68.4827	0.00150545	0.0186719	0.212393
ENSG00000151465	60.8481	-0.012841	0.0186539	0.212374
ENSG00000141522	193.464	0.00435956	0.0186536	0.212374
ENSG00000008086	3.41385	0.0337428	0.0186512	0.212374
ENSG00000160991	31.2421	0.0194716	0.0186177	0.212374
ENSG00000197119	19.4821	0.0208185	0.0186108	0.212374
ENSG00000141027	21.6228	0.0268312	0.0185975	0.212374
ENSG00000072134	22.4009	0.0157532	0.0185969	0.212374
ENSG00000039523	30.2377	0.0252796	0.0185899	0.212374
ENSG00000149932	162.529	-0.00471991	0.0185668	0.212374
ENSG00000160602	3.40903	0.138295	0.018555	0.212374
ENSG00000145864	2.43464	0.025906	0.0185405	0.212374
ENSG00000021645	3.69287	0.0244202	0.0185358	0.212374
ENSG00000196724	6.05513	0.0634567	0.0185062	0.212374
ENSG00000075035	2.17169	0.0289337	0.0184944	0.212374
ENSG00000152034	0.79657	0.0660598	0.018472	0.212296
ENSG00000166452	42.2444	-0.0162452	0.0184697	0.212296
ENSG00000177200	12.8143	0.035188	0.0184661	0.212296
ENSG00000158748	0.546511	0.216533	0.0184656	0.212296
ENSG00000184922	11.2292	0.0338799	0.0184551	0.212296
ENSG00000174938	79.3457	0.00311818	0.0184537	0.212296
ENSG00000113732	428.841	-0.00149032	0.0184432	0.212296
ENSG00000162551	22.1731	0.0130515	0.0184362	0.212296
ENSG00000108389	28.9342	0.020961	0.0184099	0.212296
ENSG00000214491	3.81914	0.0634686	0.0183862	0.212296
ENSG00000171792	48.7414	-0.0141668	0.0183535	0.212296
ENSG00000228486	2.39793	0.151991	0.0183473	0.212296
ENSG00000185561	2.88342	0.0966962	0.0183419	0.212296
ENSG00000006432	2.24196	0.050375	0.0183212	0.212296
ENSG00000174514	7.67032	0.0128807	0.0183181	0.212296
ENSG00000197530	20.2577	0.0249431	0.0183147	0.212296
ENSG00000121310	11.0651	0.0256341	0.0183125	0.212296
ENSG00000181873	2.72065	0.216304	0.0183001	0.212296
ENSG00000024862	51.4753	0.0107915	0.0182698	0.212296
ENSG00000119946	1.87441	0.0422989	0.0182518	0.212296
ENSG00000182472	0.166987	1.47723	0.0182479	0.212296
ENSG00000188677	12.3372	0.0314081	0.0182455	0.212296
ENSG00000075292	20.2716	0.0260898	0.0182442	0.212296
ENSG00000182325	11.9441	0.0464645	0.0181719	0.212151
ENSG00000123908	11.44	0.0419533	0.0181597	0.212151
ENSG00000197102	30.8046	0.0114132	0.0181508	0.212151
ENSG00000258674	0.957686	0.244821	0.0181311	0.212113
ENSG00000100387	85.7799	-0.00636701	0.0181155	0.212077
ENSG00000187531	11.301	0.066773	0.0180898	0.211922
ENSG00000129993	1.59352	0.099568	0.0180873	0.211922
ENSG00000155097	45.9494	0.00852831	0.0180325	0.211543
ENSG00000147246	0.533637	0.106024	0.0179636	0.21088
ENSG00000131019	4.55185	0.0643706	0.0179613	0.21088
ENSG00000239382	1.4967	0.260899	0.0179565	0.21088
ENSG00000204427	1.19167	0.520296	0.0179519	0.21088
ENSG00000073792	13.5861	0.0141978	0.0179452	0.21088
ENSG00000166598	386.003	0.00145239	0.0179319	0.21088
ENSG00000060140	1.11263	0.0561483	0.0179295	0.21088
ENSG00000107862	10.6046	0.0499407	0.0179213	0.21088
ENSG00000075142	291.103	-0.0016525	0.0178989	0.21088
ENSG00000163002	15.2157	-0.0423526	0.017893	0.21088
ENSG00000198626	1.41878	0.0376416	0.0178925	0.21088
ENSG00000135932	64.7756	0.0150792	0.0178688	0.21088
ENSG00000164112	4.14459	0.020976	0.0178666	0.21088
ENSG00000178573	31.2778	0.0191271	0.0178335	0.21088
ENSG00000243716	3.13702	0.121698	0.0178252	0.21088
ENSG00000164305	76.8152	0.00598427	0.0178234	0.21088
ENSG00000152936	0.78448	-0.251159	0.0178223	0.21088
ENSG00000165983	8.18261	0.00918107	0.0178031	0.21088
ENSG00000099256	57.2149	-0.00879948	0.0177941	0.21088
ENSG00000231824	0.169663	0.65006	0.0177915	0.21088
ENSG00000102878	8.39808	0.0330708	0.0177745	0.21088
ENSG00000166762	1.22764	0.281968	0.0177705	0.21088
ENSG00000196136	5.27331	0.0419156	0.0177157	0.21088
ENSG00000204104	12.5859	0.0471229	0.0177155	0.21088
ENSG00000174483	0.49079	0.83602	0.0177103	0.21088
ENSG00000140990	278.395	-0.00267332	0.0177083	0.21088
ENSG00000133101	5.01166	0.0308791	0.0176832	0.21088
ENSG00000171049	3.15582	0.0411627	0.0176828	0.21088
ENSG00000174951	1.11	0.237958	0.0176264	0.21088
ENSG00000182993	2.59288	-0.217375	0.0176203	0.21088
ENSG00000165752	21.555	0.0112489	0.0176178	0.21088
ENSG00000070404	23.7812	0.00827119	0.0176135	0.21088
ENSG00000084090	210.147	-0.0043318	0.0176088	0.21088
ENSG00000140254	0.497591	0.293451	0.0176057	0.21088
ENSG00000105705	28.0575	0.0284615	0.017587	0.21088
ENSG00000203737	0.223091	0.304204	0.0175798	0.21088
ENSG00000101189	30.1663	0.0218539	0.0175685	0.21088
ENSG00000196208	4.02632	0.0802134	0.0175662	0.21088
ENSG00000116586	120.91	-0.00618561	0.0175514	0.21088
ENSG00000068383	17.449	0.0210137	0.0175449	0.21088
ENSG00000185482	10.6072	0.0434233	0.0175253	0.21088
ENSG00000083844	8.76507	0.0539667	0.0175229	0.21088
ENSG00000108342	3.50553	0.032638	0.0175135	0.21088
ENSG00000175701	33.3983	-0.0142095	0.0175057	0.21088
ENSG00000136235	103.704	0.00200547	0.0175034	0.21088
ENSG00000213204	0.194517	1.28592	0.0174943	0.21088
ENSG00000189420	1.9333	0.152599	0.01748	0.21088
ENSG00000072071	47.8415	0.00813426	0.0174636	0.21088
ENSG00000182871	33.9763	0.00865281	0.0174472	0.21088
ENSG00000143612	339.093	-0.00233246	0.017437	0.21088
ENSG00000125912	65.7996	0.0090046	0.0174354	0.21088
ENSG00000172915	7.21368	0.0268489	0.017427	0.21088
ENSG00000160469	47.1108	0.00519997	0.0174235	0.21088
ENSG00000164758	27.7147	-0.0214496	0.0174113	0.21088
ENSG00000204583	0.758755	0.305772	0.0173949	0.21088
ENSG00000140521	17.0219	0.0365993	0.017369	0.21088
ENSG00000273820	7.70512	0.0590068	0.0173216	0.21088
ENSG00000110871	53.2372	-0.0136115	0.0173001	0.21088
ENSG00000203667	0.758688	0.495854	0.0172972	0.21088
ENSG00000213066	2.53856	0.240618	0.017267	0.21088
ENSG00000090020	23.4527	0.0219024	0.0172604	0.21088
ENSG00000137776	26.5503	0.0214331	0.017251	0.21088
ENSG00000109047	0.726735	0.312494	0.01723	0.21088
ENSG00000084234	322.509	0.00200133	0.0171667	0.210704
ENSG00000139168	22.0611	-0.0285168	0.0171518	0.210674
ENSG00000165023	25.7329	0.0056184	0.0171213	0.210452
ENSG00000040933	13.67	0.036193	0.0171094	0.210452
ENSG00000119326	39.2871	-0.0135261	0.0170636	0.210047
ENSG00000166432	11.891	0.0280527	0.0170618	0.210047
ENSG00000143382	4.95189	0.0384939	0.0170051	0.209631
ENSG00000244405	71.2893	0.00467069	0.0169685	0.209331
ENSG00000126001	8.24795	0.0586473	0.0169377	0.209104
ENSG00000198300	6.10697	0.0210488	0.0169312	0.209104
ENSG00000179148	0.329475	0.316298	0.0169173	0.209104
ENSG00000077147	57.5774	0.0127144	0.0169051	0.209104
ENSG00000214113	30.3147	-0.0214602	0.0168956	0.209104
ENSG00000135324	11.9316	0.0153555	0.016895	0.209104
ENSG00000137875	0.363497	0.482475	0.0168772	0.209104
ENSG00000022567	5.20137	0.0706683	0.0168759	0.209104
ENSG00000065308	14.03	0.0301709	0.0168642	0.209104
ENSG00000197355	24.3693	0.0182725	0.0168586	0.209104
ENSG00000205572	1.98423	-0.220018	0.0168457	0.209104
ENSG00000130396	15.5535	0.0299781	0.016838	0.209104
ENSG00000044090	16.3784	0.0251941	0.0168212	0.209104
ENSG00000162385	69.5989	-0.0117321	0.0168108	0.209104
ENSG00000169884	2.86512	0.02573	0.0167988	0.209104
ENSG00000134852	9.6574	0.0392252	0.016758	0.209104
ENSG00000094796	0.223582	0.320111	0.0167499	0.209104
ENSG00000164151	19.3963	0.0296055	0.0167462	0.209104
ENSG00000108474	4.9549	0.103701	0.0167325	0.209104
ENSG00000105647	0.111977	2.6276	0.0167045	0.209104
ENSG00000153976	2.74159	0.0574926	0.0166704	0.208842
ENSG00000076928	31.9519	0.0179116	0.0166597	0.208842
ENSG00000186732	3.88013	0.0168223	0.0166281	0.20862
ENSG00000099331	53.9026	0.0078136	0.0166088	0.208531
ENSG00000117751	87.758	-0.0103925	0.0165823	0.208352
ENSG00000102678	1.61745	0.110424	0.0165711	0.208352
ENSG00000114054	33.2365	-0.0191896	0.0165678	0.208352
ENSG00000100441	10.8674	0.0327877	0.016565	0.208352
ENSG00000184465	2.71657	0.11882	0.0165493	0.208352
ENSG00000061273	20.5646	0.0233227	0.016548	0.208352
ENSG00000144290	7.56898	0.0127612	0.0165037	0.20829
ENSG00000122406	696.018	-0.000680152	0.0164866	0.20823
ENSG00000174448	0.745792	-0.556379	0.0164787	0.20823
ENSG00000196912	0.5494	0.660288	0.0164775	0.20823
ENSG00000143624	34.5324	0.0175484	0.0164654	0.20823
ENSG00000186106	27.3961	-0.0183449	0.0164499	0.20823
ENSG00000175455	14.2041	0.0283535	0.0164249	0.208225
ENSG00000137168	161.307	-0.00419919	0.016381	0.207824
ENSG00000178233	8.94969	0.0122628	0.0163714	0.207824
ENSG00000142453	38.15	0.0159291	0.0163303	0.20749
ENSG00000106123	14.7365	0.00799765	0.0163237	0.20749
ENSG00000173137	9.5262	0.0656995	0.0163233	0.20749
ENSG00000119681	11.3943	0.0178185	0.0162973	0.20749
ENSG00000167978	122.646	0.00408018	0.016273	0.207384
ENSG00000102271	32.2383	0.00713846	0.0162603	0.207376
ENSG00000124507	26.8947	0.00229219	0.0162219	0.207042
ENSG00000139496	15.509	0.0443756	0.0162194	0.207042
ENSG00000143977	128.18	-0.00392633	0.0161411	0.206322
ENSG00000214655	18.8327	0.0271885	0.0161286	0.206318
ENSG00000123901	1.63422	0.042726	0.0161202	0.206318
ENSG00000148229	132.99	-0.00449999	0.0161128	0.206318
ENSG00000167779	36.7672	0.00394307	0.016084	0.206213
ENSG00000221947	0.57889	-0.579859	0.0160629	0.206098
ENSG00000160633	43.4135	0.0124772	0.016051	0.206098
ENSG00000250067	7.4221	0.0314588	0.0160453	0.206098
ENSG00000100523	4.8112	0.109149	0.0160431	0.206098
ENSG00000142856	11.6511	-0.0488358	0.0160353	0.206098
ENSG00000182901	5.87926	0.0194884	0.0160289	0.206098
ENSG00000176490	71.0387	0.00473329	0.0160235	0.206098
ENSG00000189306	21.2922	-0.0339801	0.0160054	0.206098
ENSG00000169900	0.988287	0.0955641	0.0159899	0.206098
ENSG00000169604	77.4781	-0.00639552	0.0159731	0.206098
ENSG00000173517	9.49369	0.0573111	0.0159708	0.206098
ENSG00000114841	3.16855	0.126109	0.0159343	0.206098
ENSG00000136367	2.16062	0.178504	0.0158624	0.205388
ENSG00000162408	13.4117	0.0483794	0.0158399	0.205254
ENSG00000183801	5.89379	0.0309496	0.01582	0.205152
ENSG00000173064	10.3975	0.0305818	0.015802	0.205076
ENSG00000135722	2.09626	0.226242	0.0157893	0.205068
ENSG00000102003	66.9629	0.00169994	0.01578	0.205068
ENSG00000101438	7.11756	0.0121819	0.0157517	0.204892
ENSG00000138688	9.96805	0.0329031	0.0157488	0.204892
ENSG00000281106	0.595556	0.149866	0.0157375	0.204892
ENSG00000138796	20.6984	-0.0356472	0.0157237	0.204892
ENSG00000137766	0.864744	0.0799243	0.0157073	0.204892
ENSG00000020129	94.6491	0.00150231	0.0156868	0.204834
ENSG00000182518	27.6222	-0.0302377	0.0156659	0.204718
ENSG00000163520	10.7495	0.012835	0.0156515	0.204687
ENSG00000179363	0.850863	0.359091	0.015646	0.204687
ENSG00000049239	31.9137	0.0123804	0.0156157	0.204534
ENSG00000198535	1.47245	0.0259586	0.015613	0.204534
ENSG00000159202	66.4995	0.015625	0.0155903	0.204518
ENSG00000158792	21.7069	0.0254302	0.0155556	0.20422
ENSG00000013288	26.3721	0.0217781	0.0155521	0.20422
ENSG00000118849	26.7793	0.0011809	0.0155314	0.204219
ENSG00000164287	0.155545	0.165627	0.0155275	0.204219
ENSG00000184924	26.9625	-0.0223049	0.0155173	0.204219
ENSG00000185101	0.20553	0.760584	0.0155135	0.204219
ENSG00000149792	81.7232	-0.00830112	0.0154959	0.204219
ENSG00000178125	2.75811	-0.121013	0.0154777	0.204219
ENSG00000147437	2.01149	0.188183	0.0154693	0.204219
ENSG00000070808	48.0858	0.00132618	0.0154668	0.204219
ENSG00000160207	2.81022	-0.159549	0.0154659	0.204219
ENSG00000168032	2.5828	0.0516246	0.0154625	0.204219
ENSG00000169991	18.0137	0.0220192	0.0154589	0.204219
ENSG00000158301	24.0998	0.0140677	0.0154526	0.204219
ENSG00000154229	37.7922	0.012484	0.015439	0.204219
ENSG00000143742	420.982	-0.00170397	0.0154375	0.204219
ENSG00000160783	25.0987	-0.0298049	0.0154207	0.204219
ENSG00000159199	109.961	-0.00537051	0.0154152	0.204219
ENSG00000124562	249.716	-0.00282168	0.0154076	0.204219
ENSG00000183837	7.00877	0.0149669	0.0154067	0.204219
ENSG00000198056	8.29524	-0.0583401	0.0154064	0.204219
ENSG00000282936	0.685466	0.335208	0.0154058	0.204219
ENSG00000156973	46.6451	-0.0146138	0.0153924	0.204219
ENSG00000183665	20.9183	-0.0357121	0.0153715	0.204219
ENSG00000100813	49.0586	0.0117388	0.0153448	0.204219
ENSG00000162735	62.2468	-0.016401	0.0153177	0.204219
ENSG00000186583	0.333727	0.704401	0.0153132	0.204219
ENSG00000113838	20.1694	-0.0332362	0.0153123	0.204219
ENSG00000116299	3.138	0.064221	0.0153115	0.204219
ENSG00000080845	40.687	0.0136038	0.0153084	0.204219
ENSG00000118263	13.8982	0.038714	0.0152993	0.204219
ENSG00000167685	19.0094	0.0363339	0.0152932	0.204219
ENSG00000099337	3.85115	0.0949493	0.0152638	0.204219
ENSG00000074803	0.119065	2.68499	0.0152489	0.204219
ENSG00000127588	1.48408	0.0808101	0.0152426	0.204219
ENSG00000185361	8.93088	0.0521998	0.015226	0.204219
ENSG00000196189	5.96618	0.022239	0.0151885	0.204219
ENSG00000184845	1.41136	0.0554568	0.0151562	0.204219
ENSG00000100380	274.492	-0.00297508	0.0151389	0.204219
ENSG00000221823	57.0809	0.0072623	0.0151159	0.204219
ENSG00000165643	1.11155	0.0692461	0.0151087	0.204219
ENSG00000149575	9.35098	0.0101508	0.015099	0.204219
ENSG00000132840	2.82937	0.0519326	0.0150856	0.204219
ENSG00000197054	2.05604	0.280399	0.0150535	0.204219
ENSG00000171246	30.7023	0.00261223	0.0150444	0.204219
ENSG00000100271	26.8674	-0.0308299	0.015044	0.204219
ENSG00000166800	0.244839	0.933719	0.0150417	0.204219
ENSG00000238243	0.785935	0.194001	0.0150325	0.204219
ENSG00000169885	0.762625	0.218575	0.0150281	0.204219
ENSG00000198873	7.70594	0.06127	0.0150121	0.204219
ENSG00000181991	17.8781	-0.0459113	0.0150057	0.204219
ENSG00000161328	3.43054	0.0928221	0.0149981	0.204219
ENSG00000100346	1.26687	0.05842	0.0149684	0.204219
ENSG00000163249	15.5855	0.0647228	0.0149528	0.204219
ENSG00000080224	0.30798	0.219603	0.0149458	0.204219
ENSG00000185614	20.6039	-0.0279404	0.0149265	0.204219
ENSG00000185133	3.2414	0.0670005	0.0149115	0.204219
ENSG00000284770	0.323389	1.15504	0.0148722	0.204219
ENSG00000119013	183.535	-0.00383623	0.0148526	0.204148
ENSG00000128245	333.724	0.000882231	0.0148481	0.204148
ENSG00000162396	14.2223	-0.0581538	0.0148452	0.204148
ENSG00000038382	43.8781	0.00576686	0.0148158	0.204138
ENSG00000157152	30.9118	0.00233078	0.0148072	0.204138
ENSG00000169629	0.470283	0.793721	0.0147895	0.204107
ENSG00000234511	0.207138	1.34799	0.0147894	0.204107
ENSG00000203705	21.5801	-0.0315717	0.0147814	0.204107
ENSG00000168490	45.4552	0.00185465	0.0147714	0.204107
ENSG00000162267	0.410432	0.80628	0.0147348	0.204016
ENSG00000135116	3.67358	0.0633431	0.0147307	0.204016
ENSG00000131373	21.2271	-0.0319009	0.014721	0.204016
ENSG00000185946	5.23735	0.079786	0.0146855	0.203831
ENSG00000128313	0.13772	1.44648	0.0146816	0.203831
ENSG00000128159	24.2567	0.0166446	0.0146698	0.203831
ENSG00000196233	1.97559	0.212268	0.0146647	0.203831
ENSG00000126460	2.1581	-0.177221	0.0146375	0.203831
ENSG00000283208	0.121516	2.31939	0.0146326	0.203831
ENSG00000157764	4.24865	0.133686	0.0145961	0.203589
ENSG00000173442	17.6005	0.0162953	0.0145949	0.203589
ENSG00000198785	1.29878	0.0594845	0.0145592	0.203409
ENSG00000179841	3.06575	0.031604	0.0145569	0.203409
ENSG00000034713	250.337	-0.00250838	0.01454	0.203409
ENSG00000121753	79.7769	0.00468494	0.0145162	0.203311
ENSG00000198837	30.0926	0.0185231	0.0145135	0.203311
ENSG00000204103	88.0138	0.00299569	0.0144939	0.203311
ENSG00000130158	10.4884	0.0348396	0.0144664	0.203115
ENSG00000146216	10.6494	0.0329555	0.0144434	0.20296
ENSG00000109920	25.4449	0.0200101	0.0144375	0.20296
ENSG00000112041	0.267773	0.736559	0.01443	0.20296
ENSG00000144589	16.8402	0.0383613	0.0144202	0.20296
ENSG00000241233	0.194693	1.3811	0.0144178	0.20296
ENSG00000278845	74.8823	-0.0111195	0.0144096	0.20296
ENSG00000164707	1.3562	0.0903262	0.0143848	0.20296
ENSG00000136531	3.87312	0.0273971	0.0143523	0.202856
ENSG00000221946	12.4082	0.0105247	0.0143476	0.202856
ENSG00000106714	1.00898	0.228858	0.0143066	0.202548
ENSG00000101199	55.8212	0.00992531	0.0143053	0.202548
ENSG00000117054	45.2081	-0.0177149	0.0142974	0.202548
ENSG00000151948	4.44996	0.0204328	0.0142949	0.202548
ENSG00000083097	6.70068	0.0548939	0.0142853	0.202548
ENSG00000116032	0.573305	0.364502	0.0142564	0.202548
ENSG00000177885	148.498	0.00732378	0.0142467	0.202548
ENSG00000137449	18.1557	0.020197	0.0142431	0.202548
ENSG00000163637	6.81429	0.0649979	0.0142179	0.202548
ENSG00000131398	6.82368	0.0259044	0.0142161	0.202548
ENSG00000168539	7.04931	0.0105156	0.0142121	0.202548
ENSG00000241837	36.7465	-0.0190685	0.0142103	0.202548
ENSG00000109586	10.978	0.0473192	0.0141903	0.202548
ENSG00000143149	134.088	-0.00542311	0.0141847	0.202548
ENSG00000130813	19.2492	0.0289485	0.0141728	0.202548
ENSG00000215712	18.1045	0.045017	0.0141593	0.202548
ENSG00000164236	2.3504	0.0696011	0.0141582	0.202548
ENSG00000168781	5.72759	0.082269	0.0141528	0.202548
ENSG00000230561	0.558848	0.765089	0.014146	0.202548
ENSG00000161980	33.3203	-0.0225777	0.0141411	0.202548
ENSG00000107957	11.6889	0.0213065	0.0141194	0.202548
ENSG00000177556	35.0997	-0.0219201	0.014106	0.202548
ENSG00000254505	1.46743	0.246907	0.0140667	0.202548
ENSG00000061936	15.7304	0.0364341	0.0140367	0.202548
ENSG00000155252	23.9341	0.0301295	0.0140291	0.202548
ENSG00000146067	24.7847	0.0215411	0.014023	0.202548
ENSG00000103154	17.4709	0.00629688	0.0140098	0.202548
ENSG00000145217	1.93586	0.185497	0.0139958	0.202548
ENSG00000125457	30.5862	-0.025551	0.0139783	0.202548
ENSG00000088876	6.73697	0.0883223	0.013976	0.202548
ENSG00000124772	32.0038	0.00628107	0.0139602	0.202548
ENSG00000165863	0.223847	0.546707	0.0139452	0.202548
ENSG00000107537	29.8337	-0.0162169	0.0139231	0.202523
ENSG00000087085	18.7951	0.0144271	0.0139202	0.202523
ENSG00000129696	10.5811	-0.0641616	0.0139169	0.202523
ENSG00000177868	31.7537	-0.0224479	0.0139105	0.202523
ENSG00000165733	13.0544	0.0448597	0.0138887	0.202523
ENSG00000188010	69.83	-0.00714005	0.0138707	0.202523
ENSG00000165379	2.06669	0.0470623	0.0137952	0.201699
ENSG00000111218	1.79379	0.0473033	0.0137837	0.201699
ENSG00000137825	15.691	0.010989	0.0137605	0.201539
ENSG00000136854	44.1041	0.00277782	0.0137542	0.201539
ENSG00000137547	107.699	-0.00639348	0.0137313	0.20146
ENSG00000123353	12.4002	-0.0537169	0.0137061	0.201264
ENSG00000132326	8.47277	0.0460577	0.0137031	0.201264
ENSG00000182196	0.689974	0.512808	0.0136993	0.201264
ENSG00000151952	1.29842	0.0469711	0.0136738	0.201264
ENSG00000121417	18.2878	0.0232625	0.0136676	0.201264
ENSG00000075223	10.6949	0.0140524	0.0136539	0.201264
ENSG00000147123	402.815	-0.00197762	0.0136491	0.201264
ENSG00000197106	13.3832	0.0047904	0.013627	0.201264
ENSG00000130985	228.487	0.00307671	0.0136245	0.201264
ENSG00000183354	11.1114	0.0442502	0.0136065	0.201264
ENSG00000171502	0.58218	0.298343	0.0135506	0.200717
ENSG00000116396	1.58679	0.158124	0.0135484	0.200717
ENSG00000175106	0.693873	0.607256	0.0134725	0.199908
ENSG00000152147	16.724	-0.0480707	0.0134139	0.199214
ENSG00000059915	25.9115	0.00440437	0.0134009	0.199195
ENSG00000146469	1.60276	0.0540627	0.0133972	0.199195
ENSG00000066405	0.198778	1.4358	0.013374	0.199144
ENSG00000249437	0.835423	0.398825	0.0133737	0.199144
ENSG00000154518	165.725	-0.00379204	0.0133574	0.199144
ENSG00000146360	0.556236	0.100414	0.0133162	0.198806
ENSG00000144048	22.5846	-0.0369467	0.0133052	0.198806
ENSG00000102468	3.11983	0.0258564	0.0132966	0.198806
ENSG00000196338	134.156	0.00280408	0.0132505	0.198348
ENSG00000131174	150.026	-0.00367602	0.0132217	0.198092
ENSG00000116254	7.4328	0.00861417	0.0132141	0.198092
ENSG00000221968	30.3302	0.0195042	0.0132005	0.198092
ENSG00000140992	10.4951	0.058425	0.013179	0.197977
ENSG00000183654	0.476461	0.207048	0.0131771	0.197977
ENSG00000053108	1.51422	0.051906	0.0131428	0.197783
ENSG00000169933	1.38489	0.0465477	0.0131353	0.197783
ENSG00000010295	38.5814	0.0152603	0.0130597	0.196882
ENSG00000196353	13.8869	0.0106701	0.0129997	0.196151
ENSG00000070610	57.6502	0.0101561	0.012977	0.195983
ENSG00000241404	1.57093	0.212698	0.0129462	0.195691
ENSG00000120278	13.3849	0.0266488	0.0129049	0.195241
ENSG00000177380	13.0951	0.0135718	0.012895	0.195241
ENSG00000119125	7.86316	0.00892256	0.0128868	0.195241
ENSG00000146592	19.1966	0.0167245	0.0128756	0.195241
ENSG00000137364	35.8529	-0.0257362	0.0128662	0.195241
ENSG00000197121	15.627	0.0307822	0.0128579	0.195241
ENSG00000054179	28.2133	0.00404713	0.0128514	0.195241
ENSG00000099326	14.9953	0.0248588	0.0128431	0.195241
ENSG00000064195	0.286673	0.329445	0.0128347	0.195241
ENSG00000254997	0.825209	0.346013	0.012813	0.195241
ENSG00000186166	14.0619	0.0339835	0.0128104	0.195241
ENSG00000073008	15.3632	0.0343697	0.012774	0.195175
ENSG00000148082	20.9404	0.0134884	0.0127609	0.195149
ENSG00000187672	4.21237	0.0281903	0.0127608	0.195149
ENSG00000158286	1.27726	0.182138	0.0127438	0.195149
ENSG00000176714	8.41694	-0.0646689	0.01274	0.195149
ENSG00000144674	18.2528	0.0281754	0.0127164	0.195149
ENSG00000080573	37.4967	0.00988899	0.0127156	0.195149
ENSG00000130517	35.0946	0.0161882	0.0127035	0.195149
ENSG00000142102	13.7069	0.0257106	0.0126703	0.194995
ENSG00000133800	16.6798	0.00622524	0.0126583	0.194986
ENSG00000123838	1.51047	0.0190584	0.0126535	0.194986
ENSG00000100626	8.09122	0.0440881	0.0126441	0.194986
ENSG00000143322	7.4387	0.0656747	0.0126035	0.194673
ENSG00000166006	2.58796	0.0264212	0.0125966	0.194673
ENSG00000167088	43.5669	-0.0169904	0.0125962	0.194673
ENSG00000241343	1.76769	0.252954	0.0125738	0.194673
ENSG00000130414	18.1835	0.0611441	0.0125502	0.194556
ENSG00000285476	0.421888	0.214336	0.0125492	0.194556
ENSG00000138193	8.12999	0.0590647	0.0125465	0.194556
ENSG00000124103	0.196884	1.28787	0.0124698	0.193842
ENSG00000176884	13.883	0.00446576	0.0124635	0.193842
ENSG00000197982	126.364	-0.00567501	0.012458	0.193842
ENSG00000286219	0.370956	1.11064	0.0124528	0.193842
ENSG00000112514	266.009	-0.00338076	0.0124478	0.193842
ENSG00000111885	17.0601	0.0180236	0.0124427	0.193842
ENSG00000171385	20.4827	0.0158366	0.0124348	0.193842
ENSG00000159248	0.689252	0.174706	0.0124271	0.193842
ENSG00000174145	0.545056	0.103837	0.0124216	0.193842
ENSG00000197930	22.0258	0.0142918	0.0124213	0.193842
ENSG00000066855	14.4347	-0.0499363	0.0124191	0.193842
ENSG00000228727	1.85344	0.143625	0.0124183	0.193842
ENSG00000120656	39.4829	-0.0204043	0.0124112	0.193842
ENSG00000066427	5.01898	0.118878	0.0123843	0.193842
ENSG00000186298	84.7363	-0.0100094	0.0123704	0.193842
ENSG00000214954	0.527332	0.752607	0.0123329	0.193842
ENSG00000130511	67.949	0.00932341	0.0123313	0.193842
ENSG00000198010	0.734506	0.0869897	0.0123307	0.193842
ENSG00000241973	36.0395	0.00633386	0.012313	0.193842
ENSG00000117597	7.79855	0.09388	0.012276	0.193842
ENSG00000166579	17.1555	0.0386321	0.0122638	0.193842
ENSG00000164603	21.3302	-0.0319304	0.012259	0.193842
ENSG00000164061	9.02049	0.00992852	0.0122569	0.193842
ENSG00000002746	1.65853	0.0654687	0.0122087	0.193842
ENSG00000010278	196.561	-0.00267838	0.0121473	0.193072
ENSG00000165775	37.7433	-0.0147986	0.0121443	0.193072
ENSG00000111199	1.87686	0.134308	0.0121158	0.192932
ENSG00000174851	113.225	-0.00737498	0.0121131	0.192932
ENSG00000103855	91.3846	0.00581594	0.0121005	0.192932
ENSG00000198026	12.5363	0.0463067	0.0120972	0.192932
ENSG00000007923	20.5841	0.0337504	0.0120919	0.192932
ENSG00000167207	1.76811	0.164285	0.0120877	0.192932
ENSG00000118898	5.77452	0.0331533	0.0120772	0.192932
ENSG00000141867	28.4505	0.0194283	0.0120721	0.192932
ENSG00000164342	6.52549	-0.0650447	0.0120674	0.192932
ENSG00000132639	188.479	0.000480269	0.01203	0.192932
ENSG00000151704	0.187271	0.571184	0.012007	0.192932
ENSG00000254995	1.26351	0.208559	0.0119852	0.192843
ENSG00000154080	6.55306	-0.0347227	0.0119578	0.192584
ENSG00000089199	24.168	0.00522829	0.0119314	0.192342
ENSG00000121895	5.54462	-0.0706223	0.0119248	0.192342
ENSG00000188582	0.699083	0.245755	0.0119211	0.192342
ENSG00000138944	5.73789	0.0127105	0.0118915	0.192246
ENSG00000143195	15.7177	0.0157602	0.0118891	0.192246
ENSG00000170236	0.350542	1.09424	0.0118829	0.192246
ENSG00000144026	5.59653	0.108208	0.0118421	0.191996
ENSG00000183571	0.104895	1.58655	0.0118326	0.191996
ENSG00000100604	28.116	0.00387953	0.0118319	0.191996
ENSG00000180440	2.74228	0.0259924	0.011783	0.191587
ENSG00000196739	4.77956	0.0398088	0.0117803	0.191587
ENSG00000160209	47.3389	0.0126844	0.0117757	0.191587
ENSG00000103363	639.566	-0.000979948	0.0117682	0.191587
ENSG00000169682	0.67968	0.442106	0.0117505	0.191587
ENSG00000130540	25.948	0.00284066	0.011736	0.191587
ENSG00000146066	215.85	-0.00334969	0.011723	0.191587
ENSG00000221890	88.6631	0.00143587	0.0117082	0.191587
ENSG00000132821	25.5648	0.00521832	0.0117034	0.191587
ENSG00000167971	9.29945	0.015076	0.0116939	0.191587
ENSG00000070269	4.45617	0.122397	0.0116825	0.191587
ENSG00000142327	31.1392	0.0288014	0.0116752	0.191587
ENSG00000205869	1.168	0.147638	0.0116614	0.191587
ENSG00000074706	2.91448	0.0390116	0.0116026	0.191032
ENSG00000105649	66.8483	0.00161364	0.0116013	0.191032
ENSG00000137411	0.471158	0.599064	0.0115962	0.191032
ENSG00000011347	17.0047	0.00647717	0.0115904	0.191032
ENSG00000120727	65.796	-0.0131146	0.0115833	0.191032
ENSG00000186416	9.89719	0.0788445	0.011582	0.191032
ENSG00000124140	9.59938	0.00696244	0.0115696	0.191032
ENSG00000173418	101.705	-0.00716799	0.0115247	0.191032
ENSG00000100836	14.227	0.0251215	0.0114972	0.190777
ENSG00000006740	2.35631	0.0400766	0.0114781	0.190647
ENSG00000154556	4.84233	0.0476928	0.0114705	0.190647
ENSG00000147416	98.4632	0.00509925	0.0114576	0.190647
ENSG00000095777	0.107089	0.334356	0.0114329	0.190454
ENSG00000184156	6.43521	0.0237705	0.0114304	0.190454
ENSG00000121068	18.6858	0.019344	0.0114197	0.190454
ENSG00000218336	5.7937	0.0302914	0.0114119	0.190454
ENSG00000111684	8.79439	-0.0654434	0.0113988	0.190454
ENSG00000204851	10.9233	0.0120504	0.0113609	0.190188
ENSG00000165915	38.0866	0.0188817	0.0113475	0.190152
ENSG00000143882	0.959385	0.644373	0.0113466	0.190152
ENSG00000174996	25.3694	0.0133642	0.0113042	0.189801
ENSG00000177311	15.9202	0.0343675	0.0112914	0.189775
ENSG00000105352	1.94006	0.0923184	0.0112873	0.189775
ENSG00000103066	24.1438	0.0267743	0.0112824	0.189775
ENSG00000196990	20.3944	0.00431396	0.0112408	0.189487
ENSG00000197948	7.54665	0.0662537	0.0112404	0.189487
ENSG00000070182	1.2236	0.0840461	0.0112297	0.189487
ENSG00000182378	17.9393	0.0237692	0.0112241	0.189487
ENSG00000143674	0.564094	0.421968	0.011224	0.189487
ENSG00000133961	17.7245	0.0457824	0.0112024	0.189487
ENSG00000105401	158.794	0.0055645	0.0112005	0.189487
ENSG00000152240	47.0404	-0.0105549	0.0111648	0.189487
ENSG00000145198	2.89661	0.0442073	0.0111604	0.189487
ENSG00000143493	19.8047	-0.0333711	0.0111594	0.189487
ENSG00000065613	14.0166	0.0358818	0.0111586	0.189487
ENSG00000122733	11.0523	0.00678943	0.0111554	0.189487
ENSG00000147586	13.9345	-0.0433422	0.011155	0.189487
ENSG00000273079	1.46948	0.0408305	0.0111524	0.189487
ENSG00000162813	40.3286	-0.0186771	0.0111261	0.189487
ENSG00000168830	0.525652	0.126885	0.0110865	0.189487
ENSG00000145692	0.156489	0.801019	0.0110529	0.189328
ENSG00000155970	7.40061	0.0273486	0.0110356	0.189222
ENSG00000179941	30.1021	-0.0235754	0.0110298	0.189222
ENSG00000141576	20.1221	0.0199139	0.0110172	0.189222
ENSG00000213658	0.220747	1.42427	0.0110125	0.189222
ENSG00000175854	32.2913	-0.0269911	0.0109905	0.189213
ENSG00000128000	6.1623	0.0908313	0.0109829	0.189213
ENSG00000071242	30.1112	0.0109572	0.0109742	0.189213
ENSG00000138101	8.17884	0.054876	0.0109515	0.189117
ENSG00000067369	13.1273	0.0441207	0.01094	0.189111
ENSG00000197912	9.72466	0.0771802	0.0109325	0.189111
ENSG00000134202	48.8777	-0.00897714	0.0109161	0.189083
ENSG00000119913	0.636384	0.108393	0.0108678	0.188437
ENSG00000129159	3.99998	0.0405154	0.0108269	0.187921
ENSG00000125337	0.263742	0.491592	0.0108242	0.187921
ENSG00000166501	13.1478	0.00682191	0.0108129	0.187921
ENSG00000140443	12.9296	0.0205409	0.0108061	0.187921
ENSG00000111231	34.2023	-0.0259736	0.0107905	0.187921
ENSG00000109016	20.694	-0.039925	0.010786	0.187921
ENSG00000189410	4.09248	0.0213435	0.0107675	0.187921
ENSG00000087157	20.4023	0.0444584	0.0107546	0.187921
ENSG00000159784	54.0199	0.0066215	0.0107216	0.187628
ENSG00000108773	75.9711	0.00567211	0.0106974	0.187398
ENSG00000138162	4.74529	0.0874858	0.0106967	0.187398
ENSG00000075413	14.2664	0.0509775	0.0106817	0.187398
ENSG00000257743	0.149892	1.0021	0.0106533	0.187205
ENSG00000259030	0.13481	2.42244	0.0106058	0.186563
ENSG00000275342	21.7204	0.0240386	0.0106008	0.186563
ENSG00000104888	57.985	0.00125192	0.0105926	0.186563
ENSG00000182732	11.2973	0.0168309	0.0105796	0.186563
[truncated: 961 more rows]

## Sheet: TPS_Gene_Comp
Row.names	Spearman_Correlation	Spearman_P_Value	Adjusted_Spearman_P_Value	Adjusted_Pearson_P_Value
ENSG00000175899	-0.468793	3.10343e-09	1.95078e-08	0.000495498
ENSG00000128274	-0.280726	0.000654055	0.00143695	0.134546
ENSG00000094914	0.665543	9.05252e-20	2.12836e-17	1.09798e-12
ENSG00000081760	0.292439	0.000375463	0.000864223	0.0576299
ENSG00000109576	0.487049	6.0079e-10	4.41417e-09	3.15694e-06
ENSG00000127837	0.419098	1.71285e-07	7.43101e-07	1.93435e-05
ENSG00000129673	-0.393726	1.04903e-06	3.91494e-06	0.000389347
ENSG00000131043	0.550026	9.29636e-13	1.36057e-11	2.86658e-09
ENSG00000090861	0.455553	9.62644e-09	5.39503e-08	3.22254e-07
ENSG00000124608	0.536704	4.09263e-12	5.02174e-11	1.78719e-05
ENSG00000266967	0.380703	2.51247e-06	8.73046e-06	1.70673e-05
ENSG00000157426	0.279595	0.000689192	0.00150575	0.212304
ENSG00000149313	0.455624	9.56992e-09	5.36541e-08	2.15988e-06
ENSG00000008311	0.467597	3.44446e-09	2.14389e-08	4.35548e-07
ENSG00000275700	0.471385	2.47258e-09	1.58388e-08	1.07825e-07
ENSG00000183044	0.346379	2.11173e-05	6.14793e-05	0.000123512
ENSG00000167972	0.324137	7.3923e-05	0.000194438	0.000621674
ENSG00000141338	-0.286651	0.000495419	0.00111619	0.0885659
ENSG00000135776	0.372121	4.37822e-06	1.44818e-05	0.00046189
ENSG00000115657	0.515058	3.97763e-11	3.82214e-10	2.62549e-07
ENSG00000131269	0.313302	0.000131531	0.000329834	0.00010409
ENSG00000197150	0.367799	5.75695e-06	1.86611e-05	0.16543
ENSG00000124574	0.346691	2.07356e-05	6.04888e-05	0.000129308
ENSG00000108846	-0.377632	3.07059e-06	1.04923e-05	0.00179092
ENSG00000114770	0.330218	5.2982e-05	0.00014342	0.00220901
ENSG00000117528	0.366181	6.37192e-06	2.05131e-05	7.37061e-05
ENSG00000119688	0.406299	4.35415e-07	1.74513e-06	2.5656e-05
ENSG00000164163	0.445118	2.27238e-08	1.18217e-07	1.47539e-06
ENSG00000204574	0.457664	8.06272e-09	4.58285e-08	1.77973e-07
ENSG00000033050	0.371743	4.485e-06	1.481e-05	2.3409e-05
ENSG00000161204	0.432841	6.01972e-08	2.8742e-07	3.2605e-05
ENSG00000160179	-0.352485	1.47193e-05	4.43221e-05	0.000266458
ENSG00000144827	0.245144	0.00306232	0.00592192	0.0101169
ENSG00000131969	-0.253816	0.00214287	0.00427664	5.09815e-06
ENSG00000139826	0.267641	0.00118246	0.00247476	0.179269
ENSG00000248487	0.249643	0.00254841	0.00500582	0.0279742
ENSG00000114779	-0.400061	6.76614e-07	2.60513e-06	0.000889004
ENSG00000204427	0.426102	1.01107e-07	4.58853e-07	3.13456e-06
ENSG00000129968	0.422112	1.36727e-07	6.04693e-07	5.50957e-05
ENSG00000107362	0.254655	0.00206884	0.0041465	0.00364501
ENSG00000100439	0.263184	0.00143723	0.00296455	0.00108523
ENSG00000138443	0.488832	5.09115e-10	3.80388e-09	7.21107e-08
ENSG00000108798	-0.510509	6.28726e-11	5.78229e-10	8.25322e-08
ENSG00000154175	-0.258384	0.00176686	0.00358712	0.0341917
ENSG00000097007	0.44587	2.13807e-08	1.1203e-07	4.32164e-06
ENSG00000173210	-0.307112	0.000181028	0.000442239	0.0368675
ENSG00000146386	-0.241998	0.00347535	0.00663699	0.05416
ENSG00000165660	0.267651	0.00118193	0.00247402	0.0101808
ENSG00000146109	0.387054	1.64877e-06	5.92995e-06	9.43281e-06
ENSG00000114626	-0.263568	0.00141346	0.00291882	0.000790957
ENSG00000151136	-0.353635	1.37404e-05	4.1572e-05	0.00790709
ENSG00000278540	0.477329	1.45753e-09	9.84542e-09	6.99835e-07
ENSG00000111271	0.331718	4.87511e-05	0.000132806	0.000570589
ENSG00000151498	0.528998	9.36746e-12	1.04157e-10	1.92396e-08
ENSG00000177646	0.25569	0.00198062	0.00398283	0.00243192
ENSG00000072818	-0.438124	3.977e-08	1.97388e-07	0.000364804
ENSG00000131584	0.524915	1.44055e-11	1.52055e-10	7.80515e-07
ENSG00000120437	0.46815	3.28258e-09	2.05189e-08	6.02653e-07
ENSG00000230124	0.63762	8.43306e-18	6.82938e-16	7.41132e-12
ENSG00000102977	0.563538	1.93094e-13	3.42009e-12	3.12812e-10
ENSG00000100813	0.496415	2.49035e-10	2.02917e-09	1.38948e-07
ENSG00000144476	0.254353	0.0020952	0.00419356	0.00985021
ENSG00000131473	0.505894	9.93671e-11	8.78928e-10	1.15952e-08
ENSG00000119673	0.245912	0.00296847	0.00575341	0.0196549
ENSG00000101473	0.357442	1.09195e-05	3.37019e-05	0.000202166
ENSG00000161533	0.246051	0.0029518	0.00572338	0.0229338
ENSG00000168306	-0.256673	0.00190003	0.00383082	0.0155912
ENSG00000087008	0.409594	3.4372e-07	1.40781e-06	1.22778e-05
ENSG00000143727	0.243495	0.00327287	0.00628987	0.00701174
ENSG00000014257	-0.607655	6.7069e-16	2.70821e-14	3.42073e-09
ENSG00000102575	-0.42011	1.5885e-07	6.94318e-07	0.00230077
ENSG00000111644	-0.292428	0.000375646	0.000864507	0.00894449
ENSG00000134940	0.333747	4.35302e-05	0.000119815	0.00988965
ENSG00000176715	0.392478	1.14251e-06	4.2453e-06	1.68826e-05
ENSG00000151726	-0.555062	5.21804e-13	8.13511e-12	3.06481e-10
ENSG00000068366	-0.492252	3.69571e-10	2.87626e-09	9.13768e-08
ENSG00000197142	-0.419581	1.6524e-07	7.19229e-07	3.67269e-05
ENSG00000183549	-0.320175	9.14944e-05	0.000236684	0.452059
ENSG00000154930	0.308605	0.000167706	0.000412183	0.00548602
ENSG00000107796	-0.254403	0.00209078	0.00418645	0.0862508
ENSG00000136518	0.418594	1.77833e-07	7.69677e-07	1.47788e-05
ENSG00000077522	0.269038	0.00111154	0.00233606	0.00597395
ENSG00000138107	0.235217	0.00454068	0.00846827	0.0470168
ENSG00000133627	0.314858	0.000121248	0.000306368	0.00887645
ENSG00000101442	0.531113	7.47867e-12	8.53024e-11	7.16516e-09
ENSG00000075089	0.268459	0.00114044	0.00239128	0.0115852
ENSG00000113812	0.430738	7.08564e-08	3.33185e-07	1.28969e-05
ENSG00000184378	-0.339188	3.19986e-05	8.98216e-05	0.667806
ENSG00000121989	0.320482	9.00018e-05	0.000233112	0.00014461
ENSG00000114739	0.565709	1.49e-13	2.70483e-12	1.5355e-07
ENSG00000119640	0.541888	2.31665e-12	3.01247e-11	2.96071e-07
ENSG00000093072	-0.445108	2.27423e-08	1.18271e-07	1.8916e-07
ENSG00000168803	0.300031	0.00025865	0.000612565	0.00107937
ENSG00000073670	0.346621	2.08212e-05	6.07022e-05	0.895164
ENSG00000135074	0.262022	0.00151141	0.00310396	0.0188457
ENSG00000008277	0.379937	2.64184e-06	9.12996e-06	1.81162e-05
ENSG00000114948	0.25764	0.00182368	0.0036922	0.0102622
ENSG00000042980	-0.599671	1.99385e-15	6.65088e-14	2.61929e-11
ENSG00000149451	0.302866	0.000224463	0.000538245	0.0261255
ENSG00000151651	-0.34294	2.57945e-05	7.37701e-05	2.29684e-05
ENSG00000142303	0.2928	0.000368939	0.000850549	0.00158033
ENSG00000151388	-0.241298	0.00357379	0.00680893	0.0261554
ENSG00000138316	-0.359302	9.74986e-06	3.03748e-05	4.78432e-05
ENSG00000087116	-0.307102	0.000181121	0.000442392	0.000360231
ENSG00000049192	0.416869	2.02074e-07	8.65852e-07	0.000228964
ENSG00000136378	0.328504	5.82408e-05	0.000156263	0.0744804
ENSG00000105963	-0.244414	0.00315397	0.00607417	0.000535455
ENSG00000184060	-0.60615	8.25457e-16	3.23459e-14	2.91636e-12
ENSG00000160710	0.255523	0.0019946	0.00400708	0.00419311
ENSG00000189007	0.265824	0.00128089	0.00266813	0.0047808
ENSG00000213638	0.336559	3.71561e-05	0.000103285	0.00538904
ENSG00000063761	0.450242	1.49582e-08	8.07575e-08	3.20788e-06
ENSG00000173137	0.397347	8.17371e-07	3.11092e-06	3.87651e-05
ENSG00000164742	0.241622	0.00352796	0.00672952	0.132997
ENSG00000174233	0.400837	6.40824e-07	2.47648e-06	0.000338338
ENSG00000121281	-0.233663	0.00482268	0.00894291	0.0315903
ENSG00000155897	0.265167	0.0013183	0.00274097	0.00983472
ENSG00000087274	0.354869	1.27582e-05	3.88502e-05	0.000100286
ENSG00000075340	0.439559	3.54907e-08	1.77628e-07	4.56327e-07
ENSG00000197177	0.497432	2.25955e-10	1.85668e-09	4.02918e-06
ENSG00000152990	0.383305	2.11654e-06	7.47042e-06	0.000109885
ENSG00000181790	0.432849	6.01595e-08	2.8742e-07	2.93412e-05
ENSG00000121753	0.374289	3.81099e-06	1.27473e-05	0.000204006
ENSG00000135298	0.433653	5.65068e-08	2.714e-07	1.99898e-05
ENSG00000174837	-0.503632	1.2404e-10	1.07117e-09	3.54659e-10
ENSG00000127507	-0.422245	1.3537e-07	5.99238e-07	4.5152e-05
ENSG00000205336	0.491679	3.90041e-10	3.01305e-09	2.44595e-07
ENSG00000072071	0.4244	1.15058e-07	5.15904e-07	7.30208e-05
ENSG00000150471	0.303909	0.000212972	0.000512717	0.000930359
ENSG00000164199	0.337868	3.44987e-05	9.63755e-05	0.000408959
ENSG00000197894	0.244993	0.00308105	0.00594995	0.0103236
ENSG00000182551	-0.308626	0.000167533	0.000411896	0.00872713
ENSG00000101126	0.670828	3.63062e-20	1.01776e-17	6.07145e-13
ENSG00000101544	0.515425	3.83249e-11	3.69242e-10	3.53958e-08
ENSG00000181915	0.3489	1.82099e-05	5.37884e-05	0.000481898
ENSG00000282608	-0.650064	1.1853e-18	1.55658e-16	6.09801e-14
ENSG00000144843	-0.279238	0.000700634	0.00152846	0.000207284
ENSG00000116863	0.27052	0.0010406	0.00219902	0.0120689
ENSG00000150594	-0.252598	0.00225471	0.00448088	0.00187471
ENSG00000169252	-0.516237	3.5288e-11	3.42543e-10	2.48446e-06
ENSG00000130706	0.380291	2.58131e-06	8.93772e-06	4.58785e-05
ENSG00000239900	0.438076	3.99208e-08	1.97934e-07	1.99399e-05
ENSG00000196526	0.256772	0.00189213	0.0038169	0.00566212
ENSG00000157510	0.384057	2.01364e-06	7.13835e-06	0.00093279
ENSG00000130396	0.536157	4.34333e-12	5.30702e-11	7.38859e-09
ENSG00000144218	0.263904	0.00139296	0.00288344	0.0100918
ENSG00000072364	0.284154	0.000557355	0.00124191	0.00107213
ENSG00000135537	0.264556	0.00135396	0.00280873	0.206185
ENSG00000141385	0.330033	5.3527e-05	0.000144734	0.00100781
ENSG00000038002	-0.240948	0.00362393	0.00689905	0.151381
ENSG00000157985	0.451175	1.38515e-08	7.5341e-08	4.30607e-05
ENSG00000135439	0.307343	0.000178903	0.00043771	0.00882777
ENSG00000133612	0.411994	2.88865e-07	1.20102e-06	0.00191335
ENSG00000188234	0.357919	1.06078e-05	3.28232e-05	0.000518364
ENSG00000204172	0.254379	0.0020929	0.00419011	0.0110758
ENSG00000146856	0.375361	3.55667e-06	1.19763e-05	2.12261e-05
ENSG00000084693	0.463936	4.7274e-09	2.84757e-08	1.68223e-07
ENSG00000204305	0.30907	0.000163754	0.000403354	0.000257984
ENSG00000006530	0.369112	5.29984e-06	1.72677e-05	0.000209233
ENSG00000116771	-0.305845	0.000193087	0.000468949	0.00235974
ENSG00000092847	0.410496	3.22017e-07	1.32675e-06	1.41848e-05
ENSG00000123908	0.519753	2.46213e-11	2.48377e-10	7.46394e-08
ENSG00000126070	0.490754	4.2541e-10	3.2484e-09	3.68469e-07
ENSG00000134698	0.356895	1.12884e-05	3.473e-05	0.000661524
ENSG00000204310	0.305522	0.000196287	0.00047569	8.04855e-05
ENSG00000026652	0.324318	7.32015e-05	0.000192645	0.00259002
ENSG00000155189	0.243383	0.00328771	0.0063159	0.00728922
ENSG00000188157	0.371741	4.48558e-06	1.481e-05	0.000207461
ENSG00000159723	-0.235568	0.00447911	0.00837184	9.97778e-05
ENSG00000101444	0.387512	1.59885e-06	5.76891e-06	3.46651e-05
ENSG00000126705	0.290123	0.000419809	0.000959178	0.00259002
ENSG00000185567	-0.286727	0.000493628	0.00111284	0.145557
ENSG00000100591	0.322067	8.26682e-05	0.000215442	0.000636838
ENSG00000204472	-0.681179	5.73799e-21	2.53463e-18	4.46762e-15
ENSG00000126878	0.275433	0.000833982	0.00179306	0.0189811
ENSG00000156709	0.324813	7.12629e-05	0.000187916	0.000520396
ENSG00000164022	0.318615	9.94276e-05	0.000255168	7.45751e-05
ENSG00000106305	0.456576	8.83551e-09	4.98434e-08	6.79203e-07
ENSG00000110711	0.272177	0.000966212	0.00205433	0.00640214
ENSG00000147853	-0.238934	0.00392517	0.0074202	0.0906389
ENSG00000140057	-0.310081	0.000155447	0.000384646	0.549108
ENSG00000121057	0.382444	2.24043e-06	7.87526e-06	3.1282e-06
ENSG00000023516	0.276131	0.000807912	0.00174138	0.0177442
ENSG00000197976	0.357603	1.08134e-05	3.33954e-05	0.000264074
ENSG00000179841	0.230812	0.00538118	0.00987306	0.746314
ENSG00000118507	0.280457	0.00066225	0.0014532	0.00827117
ENSG00000105127	0.547298	1.26601e-12	1.77791e-11	1.30039e-08
ENSG00000011243	0.595914	3.29506e-15	1.02414e-13	2.65781e-09
ENSG00000174574	0.25914	0.00171077	0.00348149	0.012236
ENSG00000135334	0.372861	4.17614e-06	1.38732e-05	2.02566e-05
ENSG00000162641	0.314222	0.000125352	0.000316026	0.000201236
ENSG00000198074	-0.388824	1.4638e-06	5.31983e-06	0.407987
ENSG00000187134	-0.257012	0.00187292	0.00378348	0.49289
ENSG00000196139	-0.272056	0.000971459	0.00206458	0.989526
ENSG00000142208	0.449352	1.60937e-08	8.63092e-08	0.0565406
ENSG00000204673	0.413717	2.5476e-07	1.07021e-06	3.42954e-06
ENSG00000105221	0.494021	3.12703e-10	2.48272e-09	9.70259e-06
ENSG00000117020	0.333135	4.50458e-05	0.000123543	0.0333481
ENSG00000023330	0.327084	6.29592e-05	0.000167657	0.00031115
ENSG00000161618	0.244549	0.00313687	0.00604603	0.00915822
ENSG00000059573	0.375575	3.50797e-06	1.18288e-05	0.00233634
ENSG00000165092	-0.338223	3.38077e-05	9.45357e-05	0.165537
ENSG00000184254	-0.277701	0.000751942	0.00163087	0.956351
ENSG00000137124	0.247311	0.00280413	0.0054676	0.0250616
ENSG00000072210	0.250855	0.00242399	0.00478499	0.000961859
ENSG00000006534	-0.612981	3.18685e-16	1.42063e-14	8.44658e-13
ENSG00000112294	0.233353	0.0048807	0.00904315	0.0100415
ENSG00000118514	0.29447	0.000340168	0.000789464	0.00567949
ENSG00000033011	0.258277	0.0017749	0.00360144	0.0252569
ENSG00000175548	0.470132	2.76027e-09	1.75322e-08	2.73358e-07
ENSG00000253710	0.250567	0.00245307	0.00483352	0.0127367
ENSG00000214160	0.29669	0.000305128	0.000713367	0.00785017
ENSG00000088035	0.428183	8.62517e-08	3.97625e-07	0.000225805
ENSG00000159063	0.445705	2.16685e-08	1.13334e-07	2.57488e-06
ENSG00000086848	0.647724	1.7262e-18	2.02926e-16	1.21694e-12
ENSG00000100601	0.434208	5.41114e-08	2.61186e-07	3.34585e-06
ENSG00000189046	0.65014	1.17084e-18	1.55658e-16	5.05559e-11
ENSG00000160993	0.534673	5.1009e-12	6.10976e-11	3.71355e-09
ENSG00000239382	0.321009	8.74986e-05	0.000227153	0.00105183
ENSG00000137760	0.340083	3.04031e-05	8.57557e-05	0.000205693
ENSG00000116127	0.47269	2.20358e-09	1.43081e-08	6.59631e-07
ENSG00000108839	0.362639	7.9418e-06	2.5096e-05	0.000209418
ENSG00000179593	-0.473339	2.08057e-09	1.35941e-08	0.000252406
ENSG00000012779	-0.697511	2.66335e-22	2.58825e-19	9.85947e-17
ENSG00000132965	-0.578303	3.18861e-14	7.17806e-13	5.98353e-11
ENSG00000073331	-0.379946	2.64045e-06	9.12948e-06	5.7407e-05
ENSG00000003393	0.419113	1.71106e-07	7.42544e-07	8.98294e-06
ENSG00000183684	0.596577	3.01681e-15	9.45722e-14	4.81734e-12
ENSG00000110497	0.298691	0.000276451	0.000650813	0.00298385
ENSG00000139344	-0.275198	0.000842944	0.00181099	0.0561622
ENSG00000184675	0.503783	1.22226e-10	1.05927e-09	1.31952e-06
ENSG00000104899	0.290378	0.000414693	0.000948233	0.0058433
ENSG00000139211	-0.263908	0.00139272	0.00288335	0.0120432
ENSG00000101935	0.347107	2.0236e-05	5.91735e-05	0.0634144
ENSG00000144233	0.566814	1.30478e-13	2.4229e-12	3.10959e-10
ENSG00000114019	0.268729	0.00112691	0.00236699	0.0119225
ENSG00000133805	-0.648254	1.58557e-18	1.8945e-16	1.30611e-14
ENSG00000174945	0.266331	0.00125271	0.00261316	0.0468548
ENSG00000153107	0.466712	3.71974e-09	2.29827e-08	1.1852e-05
ENSG00000141552	0.312694	0.000135759	0.000339794	0.00121429
ENSG00000129055	0.243871	0.00322374	0.00620035	0.0215752
ENSG00000166295	-0.304137	0.000210544	0.00050729	0.0548399
ENSG00000176248	0.526729	1.19077e-11	1.28481e-10	7.052e-08
ENSG00000053900	0.354817	1.27984e-05	3.89482e-05	9.54282e-05
ENSG00000089053	0.443936	2.50005e-08	1.29003e-07	1.08983e-05
ENSG00000196510	0.623668	6.85978e-17	3.87219e-15	3.41304e-12
ENSG00000214274	-0.327131	6.28e-05	0.000167295	0.00212695
ENSG00000174606	0.504424	1.14791e-10	9.98993e-10	6.39304e-08
ENSG00000154188	-0.270584	0.00103762	0.00219398	0.116682
ENSG00000136859	0.303346	0.000219102	0.000526255	0.00364834
ENSG00000167772	-0.254325	0.00209767	0.00419678	0.000219456
ENSG00000151687	0.375996	3.41399e-06	1.156e-05	7.32043e-06
ENSG00000166839	0.326273	6.58131e-05	0.000174683	0.000503599
ENSG00000153930	0.350647	1.64212e-05	4.89913e-05	0.000112498
ENSG00000185722	0.345857	2.17725e-05	6.32477e-05	9.39059e-05
ENSG00000154122	-0.412424	2.79962e-07	1.16767e-06	2.54083e-05
ENSG00000001629	0.304957	0.00020199	0.000487888	0.487123
ENSG00000160117	0.516559	3.41509e-11	3.3297e-10	2.1561e-05
ENSG00000176915	0.486993	6.03929e-10	4.43359e-09	7.9766e-07
ENSG00000144504	0.363885	7.35161e-06	2.33575e-05	0.000470126
ENSG00000148677	-0.286658	0.000495247	0.00111597	0.0322485
ENSG00000088448	0.508141	7.95831e-11	7.161e-10	8.88466e-07
ENSG00000167522	0.261797	0.00152619	0.00313202	0.0035466
ENSG00000101745	0.26821	0.00115308	0.00241674	0.00896863
ENSG00000198720	0.626414	4.57874e-17	2.75732e-15	1.50395e-09
ENSG00000118454	0.452998	1.19113e-08	6.54222e-08	5.17591e-06
ENSG00000134461	0.396416	8.71769e-07	3.29559e-06	0.000567851
ENSG00000132466	0.449137	1.63801e-08	8.7623e-08	3.38774e-06
ENSG00000152766	-0.426645	9.70116e-08	4.41229e-07	1.92045e-05
ENSG00000107890	0.285276	0.000528696	0.00118384	0.0141824
ENSG00000105186	0.296214	0.000312348	0.000728496	0.000254626
ENSG00000206560	0.239346	0.00386177	0.00731078	0.0245806
ENSG00000154065	-0.401352	6.18073e-07	2.39746e-06	7.65279e-07
ENSG00000272031	0.322544	8.05685e-05	0.000210437	0.528623
ENSG00000174501	0.427602	9.01749e-08	4.12839e-07	0.000123848
ENSG00000213337	0.356354	1.16638e-05	3.57718e-05	0.000487305
ENSG00000168876	0.319813	9.32801e-05	0.000240918	0.00570892
ENSG00000151458	0.427749	8.91681e-08	4.09387e-07	3.20462e-06
ENSG00000100124	0.275003	0.000850442	0.00182576	0.00117461
ENSG00000135299	0.341943	2.73228e-05	7.76988e-05	0.000115091
ENSG00000157999	0.43659	4.48888e-08	2.19874e-07	3.94359e-06
ENSG00000156381	0.270596	0.00103706	0.00219344	0.00875566
ENSG00000168096	0.547541	1.23176e-12	1.73987e-11	1.34791e-09
ENSG00000165138	0.422614	1.31656e-07	5.83859e-07	1.43561e-06
ENSG00000163516	0.4421	2.89752e-08	1.47631e-07	3.29187e-06
ENSG00000151572	-0.251253	0.00238436	0.00471342	0.00155832
ENSG00000074855	0.466204	3.88722e-09	2.38585e-08	3.64363e-07
ENSG00000140350	0.518649	2.75785e-11	2.75539e-10	4.51276e-07
ENSG00000136938	0.358325	1.03488e-05	3.20694e-05	3.46651e-05
ENSG00000143401	0.444766	2.33797e-08	1.2137e-07	7.06686e-07
ENSG00000166825	-0.253292	0.00219042	0.00436138	0.0727586
ENSG00000103254	0.386746	1.6831e-06	6.03851e-06	7.75088e-05
ENSG00000169604	0.326009	6.67707e-05	0.000177095	6.25241e-05
ENSG00000135046	-0.243387	0.00328718	0.00631571	0.179931
ENSG00000122359	-0.623439	7.09387e-17	3.96197e-15	1.40797e-13
ENSG00000182718	-0.402075	5.8742e-07	2.28891e-06	1.12617e-05
ENSG00000196975	-0.50486	1.09986e-10	9.60615e-10	1.45998e-05
ENSG00000197043	0.293072	0.000364114	0.000840224	0.00247191
ENSG00000138279	-0.428438	8.45799e-08	3.91155e-07	3.8926e-05
ENSG00000136250	-0.610734	4.36974e-16	1.87899e-14	3.80051e-11
ENSG00000131480	0.252212	0.00229127	0.00454914	0.0158997
ENSG00000100280	-0.286022	0.000510399	0.00114586	0.00135029
ENSG00000166747	0.33292	4.55906e-05	0.00012485	0.000312622
ENSG00000072958	0.518285	2.86268e-11	2.84823e-10	3.07284e-07
ENSG00000196961	0.386779	1.67947e-06	6.02849e-06	0.000151705
ENSG00000183020	0.269354	0.00109607	0.00230686	0.0142186
ENSG00000006125	0.411857	2.9175e-07	1.21198e-06	1.87794e-06
ENSG00000103723	0.408192	3.80201e-07	1.54336e-06	0.00479159
ENSG00000065000	0.441079	3.14424e-08	1.592e-07	1.09708e-05
ENSG00000185009	0.419561	1.65487e-07	7.20092e-07	8.91562e-06
ENSG00000177879	-0.277072	0.000773937	0.00167633	0.00373377
ENSG00000157823	0.292217	0.000379502	0.000872693	0.00152668
ENSG00000134262	0.484926	7.30831e-10	5.28701e-09	2.52081e-06
ENSG00000081014	0.295918	0.000316914	0.000738553	0.014227
ENSG00000221838	0.267404	0.0011949	0.00249829	0.000460486
ENSG00000053770	0.340407	2.98445e-05	8.42697e-05	0.000440561
ENSG00000242802	0.358596	1.0179e-05	3.15836e-05	0.000506528
ENSG00000120868	0.309761	0.00015803	0.000390573	0.00492867
ENSG00000034053	0.487276	5.88277e-10	4.33316e-09	6.00925e-06
ENSG00000011132	0.482884	8.81336e-10	6.26694e-09	1.76999e-07
ENSG00000166313	0.288187	0.000460542	0.00104471	0.17341
ENSG00000077420	-0.495173	2.80323e-10	2.25761e-09	3.63866e-07
ENSG00000163697	0.548579	1.09554e-12	1.57803e-11	3.62237e-08
ENSG00000134982	0.236896	0.00425274	0.00798457	0.00334012
ENSG00000115266	0.398167	7.72129e-07	2.95028e-06	1.87436e-05
ENSG00000198768	-0.399525	7.02428e-07	2.69952e-06	0.0051906
ENSG00000100823	0.517039	3.2518e-11	3.18773e-10	2.50341e-08
ENSG00000117362	0.427226	9.28038e-08	4.23943e-07	1.44565e-06
ENSG00000134817	-0.312132	0.000139792	0.00034887	0.0331924
ENSG00000179750	0.237879	0.00409183	0.00770926	0.135194
ENSG00000244509	-0.511772	5.54078e-11	5.1543e-10	2.70128e-10
ENSG00000128394	-0.303031	0.00022261	0.000534241	0.0123414
ENSG00000239713	-0.340823	2.91404e-05	8.24656e-05	0.000437524
ENSG00000100298	-0.496743	2.4135e-10	1.97317e-09	8.02825e-07
ENSG00000184730	-0.345746	2.19135e-05	6.35762e-05	0.0106659
ENSG00000130208	-0.48013	1.13229e-09	7.81876e-09	6.03703e-07
ENSG00000234906	-0.407031	4.13217e-07	1.66377e-06	0.0147306
ENSG00000100342	-0.316054	0.000113859	0.000288848	0.924985
ENSG00000128284	-0.372827	4.18528e-06	1.38941e-05	0.00526982
ENSG00000204444	0.327076	6.29869e-05	0.000167701	0.000152658
ENSG00000155008	0.306762	0.000184286	0.000449372	0.00205251
ENSG00000062725	0.485165	7.14919e-10	5.18219e-09	1.25682e-08
ENSG00000157500	0.358566	1.01978e-05	3.1635e-05	0.000254107
ENSG00000137074	0.297551	0.00029247	0.000685645	0.00140906
ENSG00000165272	-0.337964	3.431e-05	9.58667e-05	1.89578e-05
ENSG00000103569	-0.569442	9.49897e-14	1.83157e-12	2.36461e-10
ENSG00000021776	0.460597	6.28983e-09	3.67041e-08	7.62661e-07
ENSG00000169083	0.262316	0.00149235	0.00306654	0.00550628
ENSG00000078061	0.279218	0.000701284	0.00152919	0.00380231
ENSG00000120318	0.316343	0.000112135	0.000284871	0.00215478
ENSG00000198576	0.471369	2.47608e-09	1.58515e-08	6.10867e-06
ENSG00000095139	0.302243	0.000231597	0.000553261	0.00403749
ENSG00000109321	-0.391266	1.24082e-06	4.57215e-06	0.0416631
ENSG00000119682	0.397282	8.21024e-07	3.12075e-06	6.82991e-05
ENSG00000004059	0.285571	0.000521375	0.00116834	0.0016607
ENSG00000101199	0.529583	8.80313e-12	9.87102e-11	2.44325e-07
ENSG00000149182	0.364279	7.17404e-06	2.28581e-05	9.63178e-05
ENSG00000066777	0.260163	0.00163742	0.00334202	0.00789399
ENSG00000132254	0.353647	1.37305e-05	4.15506e-05	0.00053019
ENSG00000101246	0.2377	0.0041207	0.00776065	0.0161295
ENSG00000134884	0.422811	1.29717e-07	5.76051e-07	0.00011573
ENSG00000198826	0.593369	4.61359e-15	1.35316e-13	6.38314e-09
ENSG00000075884	-0.587714	9.64444e-15	2.57958e-13	2.71919e-08
ENSG00000140750	0.33258	4.64637e-05	0.000127002	0.000601998
ENSG00000146376	-0.383856	2.04068e-06	7.22366e-06	7.94768e-06
ENSG00000213390	0.466821	3.6847e-09	2.28076e-08	1.78719e-05
ENSG00000107863	0.28842	0.000455449	0.00103396	0.0165648
ENSG00000128805	-0.348524	1.86181e-05	5.48497e-05	0.000283944
ENSG00000275832	0.343543	2.49095e-05	7.14495e-05	0.0125771
ENSG00000138639	-0.504501	1.13935e-10	9.9273e-10	1.25475e-05
ENSG00000159314	-0.431693	6.58091e-08	3.12475e-07	3.71242e-06
ENSG00000137962	-0.236564	0.0043083	0.00807848	0.0143105
ENSG00000186517	-0.600845	1.7019e-15	5.80745e-14	1.37487e-11
ENSG00000031081	0.323072	7.83087e-05	0.000204901	0.00499341
ENSG00000134909	0.349521	1.75538e-05	5.20614e-05	0.00113677
ENSG00000004777	0.548549	1.09929e-12	1.58066e-11	1.6309e-08
ENSG00000160007	0.441031	3.15638e-08	1.59759e-07	6.27536e-06
ENSG00000147799	0.447257	1.91003e-08	1.01025e-07	8.58141e-07
ENSG00000089820	-0.548633	1.08883e-12	1.57147e-11	1.63869e-10
ENSG00000165895	0.521936	1.96492e-11	2.01851e-10	7.2602e-08
ENSG00000180448	-0.498387	2.06179e-10	1.70572e-09	2.43417e-08
ENSG00000100852	0.317923	0.000103146	0.000263829	0.000434272
ENSG00000123329	-0.576355	4.06481e-14	8.73933e-13	5.61702e-11
ENSG00000111348	-0.638981	6.83409e-18	5.9298e-16	4.75387e-14
ENSG00000076928	0.281326	0.000636095	0.0014015	0.00373943
ENSG00000074964	0.412289	2.8272e-07	1.17783e-06	5.33739e-06
ENSG00000132694	0.401253	6.22382e-07	2.41353e-06	0.082967
ENSG00000196914	0.297543	0.000292586	0.000685697	0.00126669
ENSG00000104880	0.472859	2.17091e-09	1.41154e-08	4.53112e-06
ENSG00000116584	0.488175	5.41202e-10	4.02711e-09	4.32255e-06
ENSG00000240771	0.319226	9.62462e-05	0.00024792	0.0523117
ENSG00000114790	0.313824	0.000127989	0.000322061	0.000305904
ENSG00000214944	0.347618	1.96384e-05	5.76226e-05	0.00431434
ENSG00000183111	-0.235334	0.00452013	0.00843718	0.0526002
ENSG00000137135	0.49299	3.44735e-10	2.70172e-09	1.54684e-05
ENSG00000165801	0.435766	4.78946e-08	2.33733e-07	6.75613e-06
ENSG00000102606	0.569564	9.35863e-14	1.81411e-12	7.24437e-08
ENSG00000131089	0.36879	5.40855e-06	1.75865e-05	0.000788535
ENSG00000117713	0.536461	4.20237e-12	5.14773e-11	6.70126e-08
ENSG00000049618	0.445685	2.17038e-08	1.13437e-07	8.45403e-07
ENSG00000189079	0.519445	2.54131e-11	2.55833e-10	1.42883e-08
ENSG00000179361	0.430521	7.20523e-08	3.38045e-07	0.0073016
ENSG00000032219	0.458042	7.80984e-09	4.45399e-08	1.46135e-06
ENSG00000054267	0.372218	4.35135e-06	1.43995e-05	7.88011e-05
ENSG00000166233	0.317797	0.000103841	0.000265513	0.00170064
ENSG00000177479	0.526506	1.21908e-11	1.31051e-10	9.69401e-07
ENSG00000175414	0.510999	5.98663e-11	5.53725e-10	4.31412e-08
ENSG00000152213	-0.687429	1.81487e-21	1.08512e-18	4.86617e-15
ENSG00000152219	0.275817	0.000819538	0.00176383	0.0115265
ENSG00000214087	0.247403	0.00279356	0.00544846	0.0707272
ENSG00000102931	0.405941	4.46661e-07	1.78628e-06	2.54518e-05
ENSG00000122644	0.2854	0.000525596	0.00117726	0.00420913
ENSG00000165997	0.368744	5.42435e-06	1.7634e-05	0.0100085
ENSG00000170540	0.327209	6.25309e-05	0.00016673	0.000159619
ENSG00000144746	-0.365988	6.44927e-06	2.07347e-05	3.9263e-05
ENSG00000177917	0.513432	4.68846e-11	4.43215e-10	4.00466e-09
ENSG00000143862	0.429305	7.91347e-08	3.68545e-07	1.09332e-06
ENSG00000104442	0.270942	0.00102116	0.00216138	0.0100871
ENSG00000157343	0.231701	0.00520109	0.00957962	0.0937677
ENSG00000140691	0.47467	1.84865e-09	1.22102e-08	7.17471e-07
ENSG00000105676	0.580256	2.4958e-14	5.7932e-13	6.45059e-09
ENSG00000125449	0.361632	8.45102e-06	2.65898e-05	5.99069e-05
ENSG00000114098	0.249494	0.00256407	0.00503251	0.00801995
ENSG00000126947	0.535039	4.90297e-12	5.90178e-11	2.63543e-08
ENSG00000102401	0.347409	1.9881e-05	5.8229e-05	0.000201507
ENSG00000196440	0.500112	1.74616e-10	1.46623e-09	1.69265e-06
ENSG00000125962	0.388248	1.52171e-06	5.5124e-06	0.000489253
ENSG00000198960	0.262539	0.00147801	0.00303878	0.00122707
ENSG00000172379	0.26474	0.00134309	0.00278852	0.00900469
ENSG00000111229	-0.360188	9.23486e-06	2.88939e-05	0.000251575
ENSG00000162704	-0.306786	0.00018406	0.000448894	0.0016351
ENSG00000242498	0.284257	0.000554678	0.00123689	0.00144901
ENSG00000137486	-0.270434	0.00104462	0.0022072	8.73474e-05
ENSG00000141480	-0.47132	2.48662e-09	1.5905e-08	3.45687e-08
ENSG00000105643	-0.470315	2.71632e-09	1.73134e-08	8.46729e-09
ENSG00000117407	0.284019	0.000560891	0.00124864	0.00289646
ENSG00000099889	0.550848	8.46543e-13	1.25153e-11	1.15111e-08
ENSG00000104763	-0.342907	2.58425e-05	7.3835e-05	0.000373847
ENSG00000204147	0.412529	2.77838e-07	1.15947e-06	3.42872e-05
ENSG00000153317	0.345957	2.16445e-05	6.29012e-05	0.00109063
ENSG00000151693	0.363837	7.37382e-06	2.3423e-05	0.000169599
ENSG00000065802	0.301982	0.000234648	0.000560181	0.00287443
ENSG00000161664	0.379149	2.78154e-06	9.56962e-06	3.32102e-05
ENSG00000115239	0.418256	1.82349e-07	7.8712e-07	0.000100596
ENSG00000148331	0.3695	5.17146e-06	1.6891e-05	0.000245515
ENSG00000183475	0.392708	1.12467e-06	4.18327e-06	6.55915e-05
ENSG00000177981	0.233872	0.00478385	0.00887881	0.0256984
ENSG00000102048	-0.306561	0.000186184	0.000453695	0.322921
ENSG00000100325	0.24274	0.00337371	0.00646321	0.0294642
ENSG00000139352	0.540664	2.65217e-12	3.40023e-11	5.09667e-07
ENSG00000183734	-0.438011	4.01258e-08	1.9868e-07	2.81927e-05
ENSG00000111875	0.353894	1.35283e-05	4.09813e-05	8.69798e-06
ENSG00000105011	0.526097	1.27254e-11	1.36597e-10	1.54321e-05
ENSG00000161944	-0.639781	6.03658e-18	5.36556e-16	6.36799e-15
ENSG00000116539	0.317479	0.000105603	0.000269782	0.000758444
ENSG00000129691	0.40491	4.80697e-07	1.91138e-06	3.44572e-05
ENSG00000110881	0.412893	2.70566e-07	1.13107e-06	4.15269e-05
ENSG00000213199	0.239764	0.00379838	0.00720294	0.00369595
ENSG00000072182	0.380241	2.58983e-06	8.96083e-06	0.000106176
ENSG00000101440	-0.268627	0.00113203	0.00237593	0.295149
ENSG00000169093	0.305059	0.000200943	0.000485763	0.00176882
ENSG00000070669	0.500428	1.6937e-10	1.42629e-09	8.76107e-06
ENSG00000138381	0.299286	0.000268416	0.000634045	0.00448053
ENSG00000128203	0.282451	0.000603624	0.00133541	0.00297928
ENSG00000066279	0.566322	1.38434e-13	2.54854e-12	3.82637e-08
ENSG00000106819	-0.280622	0.000657211	0.00144367	0.313909
ENSG00000244617	0.365109	6.81276e-06	2.18167e-05	0.000249278
ENSG00000169696	0.625659	5.11922e-17	3.02117e-15	1.34801e-11
ENSG00000162174	0.269802	0.00107443	0.00226394	0.00513603
ENSG00000034533	0.330624	5.18036e-05	0.000140465	9.62164e-05
ENSG00000152092	0.375822	3.45242e-06	1.16711e-05	0.000317991
ENSG00000171456	0.545682	1.51822e-12	2.07461e-11	2.62705e-09
ENSG00000141431	0.264294	0.0013695	0.00283788	0.000772602
ENSG00000156802	0.61539	2.26591e-16	1.07621e-14	2.97804e-10
ENSG00000119778	0.514512	4.20397e-11	4.00794e-10	3.37129e-07
ENSG00000197785	0.532444	6.48536e-12	7.58725e-11	9.531e-08
ENSG00000160072	0.427614	9.00957e-08	4.12733e-07	3.65798e-05
ENSG00000176208	0.674839	1.79225e-20	6.37212e-18	5.23984e-11
ENSG00000137343	0.491363	4.01781e-10	3.09554e-09	4.95049e-08
ENSG00000115966	0.420305	1.56553e-07	6.85102e-07	9.0133e-07
ENSG00000213676	0.360892	8.84455e-06	2.77441e-05	5.01899e-05
ENSG00000267281	0.236748	0.00427733	0.0080266	0.00657749
ENSG00000171681	0.455755	9.46578e-09	5.3129e-08	1.04661e-06
ENSG00000166669	-0.423245	1.25546e-07	5.59489e-07	0.0292366
ENSG00000123395	0.301784	0.000236979	0.000564806	0.000596424
ENSG00000126775	0.37917	2.77789e-06	9.5661e-06	0.000110876
ENSG00000085978	0.344088	2.41348e-05	6.94596e-05	0.0176511
ENSG00000110046	0.355512	1.22729e-05	3.75214e-05	0.000373718
ENSG00000066739	0.379178	2.77643e-06	9.56334e-06	0.000405788
ENSG00000101844	-0.267955	0.00116617	0.00244313	0.0578042
ENSG00000168397	0.597757	2.57737e-15	8.23909e-14	9.31497e-11
ENSG00000130734	0.523564	1.65891e-11	1.72975e-10	4.1853e-07
ENSG00000197548	-0.276873	0.000781012	0.00168939	0.00218139
ENSG00000198925	0.284303	0.000553474	0.00123496	0.00293903
ENSG00000138363	0.423103	1.26899e-07	5.64655e-07	1.62881e-05
ENSG00000119787	0.239889	0.00377967	0.00717399	0.0213156
ENSG00000149311	0.286178	0.000506628	0.00113827	0.00580744
ENSG00000166454	0.264039	0.00138482	0.00286821	0.00309631
ENSG00000111676	0.403106	5.46211e-07	2.14151e-06	5.11646e-05
ENSG00000047346	0.281321	0.000636214	0.00140155	0.00607688
ENSG00000177556	-0.239318	0.00386607	0.00731797	0.0691325
ENSG00000068650	0.280507	0.00066071	0.00145048	0.0212695
ENSG00000058063	0.27557	0.000828813	0.00178221	0.0136056
ENSG00000105726	0.461452	5.84835e-09	3.43894e-08	2.69968e-06
ENSG00000187527	0.373681	3.96245e-06	1.32054e-05	0.0461275
ENSG00000196296	0.284019	0.000560891	0.00124864	0.00237624
ENSG00000174437	0.35505	1.26199e-05	3.84854e-05	0.000864159
ENSG00000074370	-0.264794	0.00133995	0.0027828	0.196128
ENSG00000157087	0.263458	0.00142026	0.0029308	0.229686
ENSG00000152234	0.328753	5.74471e-05	0.000154218	0.00617472
ENSG00000110955	0.332977	4.54474e-05	0.000124528	0.00749066
ENSG00000099624	0.397713	7.96886e-07	3.03692e-06	3.04603e-05
ENSG00000159199	0.258531	0.00175584	0.00356773	0.0429907
ENSG00000173915	-0.254375	0.00209325	0.00419024	0.00551316
ENSG00000185344	0.544836	1.66909e-12	2.25908e-11	1.82224e-07
ENSG00000113732	-0.493213	3.37546e-10	2.65108e-09	0.000296116
ENSG00000171130	0.441604	3.01506e-08	1.53245e-07	1.70871e-05
ENSG00000147416	-0.284918	0.000537687	0.00120157	2.26651e-06
ENSG00000143882	0.36121	8.67332e-06	2.72481e-05	3.73129e-05
ENSG00000123191	0.427706	8.94605e-08	4.10471e-07	2.35447e-05
ENSG00000081923	-0.258116	0.0017871	0.00362417	0.000867805
ENSG00000143515	0.282576	0.000600094	0.00132901	0.0282156
ENSG00000130270	-0.33164	4.89642e-05	0.000133337	8.89654e-06
ENSG00000104043	-0.595781	3.35363e-15	1.04013e-13	1.63869e-10
ENSG00000054793	0.269209	0.00110314	0.00231961	0.0314797
ENSG00000166377	0.356491	1.15677e-05	3.55293e-05	0.000665731
ENSG00000171953	0.387325	1.61903e-06	5.83309e-06	3.41786e-05
ENSG00000175054	0.238252	0.00403207	0.00760257	0.0379156
ENSG00000164053	0.601072	1.65043e-15	5.67415e-14	1.44728e-10
ENSG00000088812	0.341024	2.8806e-05	8.16141e-05	0.000249397
ENSG00000085224	0.366348	6.30575e-06	2.03091e-05	0.000493964
ENSG00000130638	0.246521	0.00289588	0.0056322	0.0109742
ENSG00000224470	0.30632	0.000188485	0.000458612	0.000485672
ENSG00000204842	0.452815	1.20935e-08	6.63729e-08	1.38367e-06
ENSG00000168488	0.48873	5.13975e-10	3.83792e-09	1.16037e-07
ENSG00000066427	0.248684	0.00265089	0.00518964	0.00511036
ENSG00000146776	0.342101	2.70738e-05	7.70359e-05	0.000293559
ENSG00000162650	0.628069	3.58203e-17	2.23142e-15	2.26337e-09
ENSG00000087152	0.308744	0.000166517	0.000409535	0.102448
ENSG00000253719	0.305616	0.000195348	0.00047365	0.00240972
ENSG00000127423	0.629325	2.96986e-17	1.89876e-15	9.45554e-11
ENSG00000115307	0.40456	4.92789e-07	1.95148e-06	1.1759e-05
ENSG00000087586	0.569687	9.22031e-14	1.79206e-12	9.20878e-09
ENSG00000175756	0.307924	0.000173667	0.000425827	0.00580848
ENSG00000178999	0.650932	1.03008e-18	1.40377e-16	3.15954e-10
ENSG00000105146	0.236037	0.00439787	0.00823161	0.155894
ENSG00000158321	0.310734	0.00015029	0.000372835	0.000630366
ENSG00000135407	0.403621	5.26693e-07	2.07335e-06	0.349452
ENSG00000105778	0.250029	0.00250818	0.00493412	0.0106561
ENSG00000119986	-0.2409	0.00363089	0.00691141	0.000529003
ENSG00000103126	0.531208	7.40353e-12	8.46442e-11	1.07351e-09
ENSG00000168646	0.381668	2.35803e-06	8.23701e-06	0.000127015
ENSG00000167601	-0.318914	9.78562e-05	0.000251534	0.00538904
ENSG00000160862	-0.305799	0.000193541	0.000469817	0.0131834
ENSG00000155096	0.233468	0.00485915	0.00900596	0.0149948
ENSG00000166710	-0.295659	0.000320967	0.000747759	0.0142173
ENSG00000169255	0.239412	0.00385165	0.00729257	0.0190173
ENSG00000162885	0.397528	8.07179e-07	3.07454e-06	4.81401e-05
ENSG00000172318	0.394032	1.02729e-06	3.83969e-06	0.000605402
ENSG00000235863	-0.233351	0.00488108	0.00904315	0.0432597
ENSG00000176022	0.324302	7.32654e-05	0.000192778	0.00107809
ENSG00000109956	0.316572	0.000110787	0.000281939	0.00308734
ENSG00000112309	0.258392	0.00176625	0.00358639	0.0130926
ENSG00000187676	0.334943	4.07036e-05	0.000112502	0.000232725
ENSG00000170340	-0.356397	1.1634e-05	3.56955e-05	7.64223e-05
ENSG00000177191	-0.315577	0.00011675	0.00029572	0.00240708
ENSG00000175711	0.242036	0.00347008	0.0066278	0.036951
ENSG00000182272	0.495671	2.67336e-10	2.16378e-09	7.40463e-08
ENSG00000086062	-0.518494	2.80198e-11	2.79565e-10	4.41759e-06
ENSG00000117411	0.543075	2.03107e-12	2.67936e-11	4.11822e-09
ENSG00000158850	0.345282	2.25152e-05	6.51846e-05	0.00144002
ENSG00000105393	0.345057	2.28125e-05	6.59537e-05	0.000749941
ENSG00000182240	-0.265092	0.0013226	0.00274951	0.000572386
ENSG00000112182	0.53248	6.46022e-12	7.56391e-11	6.92334e-06
ENSG00000151929	-0.243201	0.0033118	0.0063563	0.223556
ENSG00000166170	0.416766	2.0361e-07	8.71921e-07	1.77039e-05
ENSG00000204463	0.474613	1.85794e-09	1.22604e-08	1.25329e-07
ENSG00000266074	0.401234	6.23199e-07	2.41541e-06	6.31524e-05
ENSG00000140320	0.420439	1.54985e-07	6.78852e-07	5.38508e-06
ENSG00000175334	0.407412	4.02081e-07	1.62448e-06	8.24283e-05
ENSG00000153064	-0.337538	3.51508e-05	9.80657e-05	0.0522834
ENSG00000172530	0.43802	4.01003e-08	1.98621e-07	1.19508e-06
ENSG00000163930	0.48802	5.49044e-10	4.07713e-09	8.40394e-07
ENSG00000138376	0.540562	2.68231e-12	3.43284e-11	9.84854e-10
ENSG00000156127	-0.612676	3.32709e-16	1.47413e-14	9.13303e-12
ENSG00000198604	0.392369	1.151e-06	4.27141e-06	1.62672e-05
ENSG00000009954	0.412696	2.74481e-07	1.14645e-06	1.20155e-05
ENSG00000076108	0.313191	0.000132292	0.000331685	0.00162464
ENSG00000123636	0.41465	2.37938e-07	1.00592e-06	3.01562e-05
ENSG00000179941	0.28344	0.000576327	0.00128124	0.00267975
ENSG00000140463	0.24631	0.00292085	0.0056747	0.0157685
ENSG00000132692	0.53174	6.99341e-12	8.11002e-11	2.10916e-08
ENSG00000050820	0.365713	6.5612e-06	2.10528e-05	0.000575456
ENSG00000116752	0.234278	0.00470922	0.00875213	0.0623585
ENSG00000141376	0.244531	0.00313916	0.00604854	0.0296578
ENSG00000124243	0.261622	0.00153775	0.00315316	0.0524501
ENSG00000105552	0.286313	0.000503408	0.00113174	0.00140952
ENSG00000107949	0.354714	1.28776e-05	3.91566e-05	0.000174957
ENSG00000186666	0.323826	7.51813e-05	0.000197391	5.04245e-05
ENSG00000114200	0.359961	9.36432e-06	2.9255e-05	0.000152181
ENSG00000140379	-0.610889	4.2761e-16	1.84832e-14	6.64068e-09
ENSG00000153094	0.333674	4.37079e-05	0.000120213	0.00156287
ENSG00000069399	-0.277777	0.000749322	0.00162639	0.00394614
ENSG00000110987	0.550155	9.1613e-13	1.3435e-11	2.88235e-07
ENSG00000099385	0.397737	7.95553e-07	3.03263e-06	5.46773e-07
ENSG00000116128	0.425256	1.07826e-07	4.85867e-07	4.29627e-05
ENSG00000186174	0.376992	3.20068e-06	1.08959e-05	3.21782e-05
ENSG00000029363	0.448614	1.70967e-08	9.11217e-08	4.91085e-07
ENSG00000173681	0.477675	1.41296e-09	9.57716e-09	7.75396e-08
ENSG00000183337	0.415982	2.15732e-07	9.20585e-07	1.137e-05
ENSG00000085185	0.396565	8.62849e-07	3.26695e-06	0.000558228
ENSG00000186716	0.3481	1.90891e-05	5.61464e-05	0.00478585
ENSG00000074582	0.704199	7.13199e-23	7.42593e-20	1.19065e-13
ENSG00000168398	-0.381447	2.39261e-06	8.34779e-06	0.000583614
ENSG00000145734	0.409807	3.38474e-07	1.38828e-06	8.48138e-06
ENSG00000178409	0.603768	1.14425e-15	4.19088e-14	0.00726726
ENSG00000162373	0.37575	3.46859e-06	1.17122e-05	1.90294e-05
ENSG00000165626	0.458631	7.43122e-09	4.26141e-08	4.51247e-06
ENSG00000167995	-0.230579	0.00542916	0.00995607	0.0148827
ENSG00000127325	0.313418	0.000130733	0.000327946	0.0545969
ENSG00000133169	0.328349	5.87388e-05	0.000157541	0.00576271
ENSG00000166681	0.248799	0.00263846	0.00516807	0.036031
ENSG00000123095	-0.410311	3.26354e-07	1.3431e-06	1.15741e-05
ENSG00000151746	0.248515	0.00266932	0.00522222	0.0176729
ENSG00000063169	0.504448	1.1452e-10	9.9723e-10	1.11484e-07
ENSG00000112624	0.302633	0.000227108	0.000543714	0.00171905
ENSG00000110934	-0.577356	3.58871e-14	7.92616e-13	4.6529e-09
ENSG00000023445	-0.384171	1.99839e-06	7.08771e-06	0.00235028
ENSG00000089685	0.495858	2.62617e-10	2.12913e-09	1.00002e-06
ENSG00000115760	0.394146	1.01925e-06	3.81452e-06	9.38329e-05
ENSG00000134897	0.547357	1.25772e-12	1.76796e-11	1.81859e-07
ENSG00000166619	0.302882	0.000224281	0.000537898	0.0313467
ENSG00000197299	0.502189	1.4278e-10	1.21572e-09	4.19436e-06
ENSG00000108578	0.535654	4.58685e-12	5.57187e-11	7.81012e-09
ENSG00000095585	-0.419555	1.65562e-07	7.20201e-07	8.91563e-05
ENSG00000196072	-0.42565	1.04647e-07	4.73369e-07	3.93672e-06
ENSG00000189114	0.346042	2.15385e-05	6.26054e-05	0.000270953
ENSG00000186222	0.303588	0.000216452	0.000520491	0.000595993
ENSG00000138688	0.249536	0.00255962	0.00502513	0.0264909
ENSG00000007202	0.250935	0.00241601	0.00477083	0.00810514
ENSG00000065060	0.419983	1.60358e-07	7.00283e-07	1.33284e-05
ENSG00000090013	-0.353188	1.41128e-05	4.26279e-05	0.00201343
ENSG00000133794	0.280831	0.00065087	0.0014306	0.00193299
ENSG00000166780	0.319934	9.26813e-05	0.000239414	0.00417928
ENSG00000168283	0.275695	0.000824126	0.00177292	0.000418479
ENSG00000138756	-0.369836	5.06276e-06	1.65582e-05	9.54975e-05
ENSG00000101144	0.509663	6.84122e-11	6.2641e-10	3.82106e-08
ENSG00000107779	0.279291	0.000698924	0.00152532	0.00267607
ENSG00000204217	0.372831	4.1842e-06	1.38937e-05	0.000101007
ENSG00000165733	0.329402	5.54269e-05	0.000149428	0.00235927
ENSG00000164603	0.341934	2.73355e-05	7.77045e-05	0.000169599
ENSG00000173068	-0.423644	1.21826e-07	5.43904e-07	0.121165
ENSG00000113734	0.385685	1.80685e-06	6.45233e-06	0.00103422
ENSG00000145919	0.363521	7.51959e-06	2.38549e-05	8.88091e-05
ENSG00000038219	0.331374	4.96919e-05	0.000135116	0.000298527
ENSG00000261236	0.595075	3.68259e-15	1.12539e-13	1.3334e-05
ENSG00000136122	0.490302	4.43819e-10	3.37307e-09	2.60068e-06
ENSG00000166275	-0.289821	0.000425927	0.000971937	0.0514107
ENSG00000172331	0.323275	7.74546e-05	0.000202922	6.67516e-05
ENSG00000137274	0.438655	3.81331e-08	1.89975e-07	2.73164e-05
ENSG00000162813	0.350593	1.64742e-05	4.91393e-05	0.000128549
ENSG00000104331	0.258955	0.00172434	0.00350715	0.0486532
ENSG00000171634	0.469443	2.93216e-09	1.84951e-08	6.83139e-07
ENSG00000157764	0.430911	6.99159e-08	3.29081e-07	6.4339e-06
ENSG00000089234	0.455497	9.6719e-09	5.41842e-08	6.77591e-07
ENSG00000106009	0.539713	2.94483e-12	3.73277e-11	1.76782e-09
ENSG00000012048	0.478982	1.25611e-09	8.60852e-09	1.93815e-06
ENSG00000139618	0.564509	1.71997e-13	3.0952e-12	1.35179e-06
ENSG00000100425	0.43338	5.77242e-08	2.76518e-07	1.31459e-05
ENSG00000204256	0.500239	1.72492e-10	1.45007e-09	1.12099e-08
ENSG00000169925	0.498916	1.9596e-10	1.6295e-09	3.19498e-08
ENSG00000141867	0.483024	8.70073e-10	6.19592e-09	1.99246e-06
ENSG00000166164	0.51489	4.0461e-11	3.87516e-10	1.3734e-08
ENSG00000112983	0.590866	6.40484e-15	1.77849e-13	7.20323e-07
ENSG00000028310	0.570133	8.7335e-14	1.70198e-12	4.14177e-08
ENSG00000185024	0.536758	4.06852e-12	5.00058e-11	9.71015e-09
ENSG00000104221	0.260107	0.00164138	0.00334963	0.0100696
ENSG00000182685	0.401444	6.14088e-07	2.38424e-06	0.000500997
ENSG00000198797	0.302078	0.00023352	0.000557579	0.0027573
ENSG00000162670	0.359637	9.55172e-06	2.98021e-05	1.95228e-05
ENSG00000136492	0.600196	1.8578e-15	6.2543e-14	8.87681e-09
ENSG00000113460	0.428995	8.10406e-08	3.76459e-07	3.50507e-06
ENSG00000132016	0.559386	3.15328e-13	5.21741e-12	1.23299e-07
ENSG00000174744	0.301871	0.000235955	0.000562657	0.00299804
ENSG00000100916	0.358944	9.96531e-06	3.0981e-05	0.000247073
ENSG00000162819	0.329177	5.61197e-05	0.000150961	0.000300513
ENSG00000156983	0.50171	1.49575e-10	1.26987e-09	3.30318e-07
ENSG00000096070	0.421889	1.39038e-07	6.13611e-07	0.0359519
ENSG00000160469	0.398479	7.55576e-07	2.89462e-06	0.0179535
ENSG00000174672	0.432256	6.29973e-08	3.00102e-07	9.09627e-05
ENSG00000185658	0.394561	9.90675e-07	3.71522e-06	3.77432e-05
ENSG00000165288	0.47587	1.66104e-09	1.10967e-08	1.16826e-06
ENSG00000160058	0.389547	1.39411e-06	5.07668e-06	0.00019817
ENSG00000172270	0.368026	5.67527e-06	1.84209e-05	0.000588057
ENSG00000164061	0.296224	0.000312194	0.000728253	0.63539
ENSG00000109743	-0.419358	1.6801e-07	7.29978e-07	0.00091273
ENSG00000095564	0.348388	1.87687e-05	5.5271e-05	0.000908893
ENSG00000204347	0.493458	3.29812e-10	2.59733e-09	1.0786e-05
ENSG00000222009	-0.324555	7.22655e-05	0.000190388	0.00815375
ENSG00000133243	0.515238	3.9059e-11	3.75818e-10	3.79748e-07
ENSG00000132640	0.35431	1.31944e-05	4.0053e-05	0.014931
ENSG00000184887	0.271445	0.00099845	0.00211824	0.018541
ENSG00000011114	0.328944	5.68459e-05	0.00015283	0.000341943
ENSG00000174808	-0.304899	0.000202581	0.000489234	0.383099
ENSG00000145741	0.248702	0.00264893	0.00518649	0.00857839
ENSG00000134717	0.428929	8.14547e-08	3.78076e-07	0.000119591
ENSG00000154640	0.293956	0.000348793	0.000807298	0.00395027
ENSG00000010671	-0.570149	8.71643e-14	1.70093e-12	1.19609e-08
ENSG00000112763	0.347292	2.00176e-05	5.85819e-05	9.66394e-05
ENSG00000166167	0.326936	6.34728e-05	0.000168902	0.015322
ENSG00000169679	0.619702	1.22139e-16	6.35863e-15	2.63031e-10
ENSG00000156970	0.610137	4.74998e-16	2.00697e-14	8.08283e-09
ENSG00000154473	0.363974	7.31151e-06	2.32454e-05	0.000308321
ENSG00000137656	0.615906	2.10525e-16	1.01281e-14	1.51151e-11
ENSG00000071462	0.434485	5.29506e-08	2.56347e-07	2.23553e-06
ENSG00000112578	0.569235	9.74058e-14	1.8732e-12	0.0673007
ENSG00000082153	0.240593	0.00367558	0.00698916	0.00602773
ENSG00000136261	0.309438	0.000160685	0.000396598	0.0163977
ENSG00000182919	0.420272	1.5693e-07	6.86544e-07	6.92654e-05
ENSG00000175573	0.354722	1.28714e-05	3.91458e-05	0.000404009
ENSG00000173715	0.337423	3.53801e-05	9.86488e-05	0.00016763
ENSG00000234776	0.240416	0.00370148	0.00703535	0.00306536
ENSG00000187479	0.261265	0.00156166	0.00319994	0.0204496
ENSG00000133641	0.29276	0.000369658	0.000852073	0.0077357
ENSG00000157895	0.454651	1.03803e-08	5.78195e-08	5.00108e-05
ENSG00000204954	0.334263	4.22878e-05	0.000116594	0.00135144
ENSG00000174456	0.315525	0.000117072	0.000296483	0.00247958
ENSG00000100802	0.626398	4.58965e-17	2.75732e-15	1.44959e-11
ENSG00000169609	0.288309	0.000457857	0.00103894	0.00222423
ENSG00000166920	-0.288395	0.000455989	0.00103503	0.00724751
ENSG00000185905	-0.661309	1.85717e-19	3.65836e-17	2.12186e-12
ENSG00000155330	0.527392	1.11032e-11	1.21328e-10	2.5644e-08
ENSG00000153446	-0.351855	1.52824e-05	4.58946e-05	0.0585678
ENSG00000174109	0.289075	0.000441413	0.00100413	0.0013699
ENSG00000256806	0.445826	2.14575e-08	1.12392e-07	6.49544e-07
ENSG00000267221	0.579292	2.81707e-14	6.44654e-13	1.92922e-10
ENSG00000258315	0.286784	0.000492313	0.00111049	0.113295
ENSG00000108666	0.434138	5.44097e-08	2.62365e-07	1.15165e-05
ENSG00000141219	0.539478	3.02192e-12	3.80731e-11	2.10499e-10
ENSG00000141428	0.247345	0.00280022	0.00546071	0.0558002
ENSG00000152242	0.250146	0.00249614	0.00491242	0.000595993
ENSG00000177576	0.445775	2.15452e-08	1.12729e-07	3.42099e-08
ENSG00000166845	0.602369	1.38443e-15	4.89826e-14	2.09487e-09
ENSG00000131943	0.255937	0.00196006	0.00394584	0.00810274
ENSG00000177025	0.28215	0.000612154	0.00135325	0.00471
ENSG00000119559	0.36917	5.28036e-06	1.72119e-05	6.74747e-06
ENSG00000214212	-0.536749	4.07274e-12	5.00154e-11	0.566986
ENSG00000105072	0.365845	6.50705e-06	2.08954e-05	2.62217e-05
ENSG00000160392	0.539096	3.1513e-12	3.95664e-11	5.36156e-09
ENSG00000188493	0.414396	2.42398e-07	1.023e-06	4.2731e-06
ENSG00000221916	0.415372	2.25649e-07	9.58416e-07	6.06415e-06
ENSG00000262874	-0.240172	0.00373747	0.00709945	0.376843
ENSG00000116922	0.499694	1.81808e-10	1.52312e-09	3.52945e-08
ENSG00000000460	0.459695	6.79076e-09	3.93594e-08	1.91458e-06
ENSG00000143633	0.394398	1.00182e-06	3.75411e-06	0.00010641
ENSG00000131591	0.531234	7.38288e-12	8.4577e-11	9.12255e-08
ENSG00000143110	-0.653656	6.61275e-19	9.83613e-17	1.42826e-13
ENSG00000198912	0.359428	9.67466e-06	3.01599e-05	0.00015063
ENSG00000116667	0.354941	1.27027e-05	3.87055e-05	0.000447381
ENSG00000239887	0.324386	7.29307e-05	0.000192071	0.000259343
ENSG00000143793	0.561533	2.44891e-13	4.1988e-12	6.81892e-09
ENSG00000162642	0.381733	2.34807e-06	8.21203e-06	0.000186717
ENSG00000118292	-0.354764	1.28387e-05	3.90546e-05	0.00820005
ENSG00000143443	0.382312	2.26013e-06	7.93496e-06	8.10426e-06
ENSG00000173372	-0.667981	5.95253e-20	1.54946e-17	2.05233e-13
ENSG00000173369	-0.642465	3.97068e-18	3.96442e-16	6.89628e-12
ENSG00000108561	0.270753	0.00102982	0.00217876	0.0185302
ENSG00000159189	-0.624368	6.19082e-17	3.52514e-15	4.37843e-12
ENSG00000186897	0.365397	6.69173e-06	2.1448e-05	0.0284049
ENSG00000184163	0.344184	2.39999e-05	6.91261e-05	0.0301508
ENSG00000159403	-0.417989	1.86002e-07	8.00989e-07	3.99569e-05
ENSG00000139178	-0.33876	3.27898e-05	9.18834e-05	0.00116809
ENSG00000182326	-0.482878	8.81822e-10	6.26734e-09	9.27026e-07
ENSG00000166278	-0.499445	1.86232e-10	1.5557e-09	2.50545e-06
ENSG00000215595	0.335815	3.8751e-05	0.000107431	0.000121264
ENSG00000196421	0.348589	1.85476e-05	5.46862e-05	0.000458314
ENSG00000101220	0.312349	0.000138223	0.000345369	0.00118546
ENSG00000196476	0.490901	4.19597e-10	3.21075e-09	1.81323e-07
ENSG00000160298	0.508853	7.41555e-11	6.71824e-10	1.70673e-05
ENSG00000242259	0.425927	1.02462e-07	4.6428e-07	1.66413e-06
ENSG00000157617	-0.322577	8.0426e-05	0.000210102	0.00118073
ENSG00000168014	0.454311	1.06791e-08	5.93929e-08	1.28629e-07
ENSG00000111731	0.305648	0.000195029	0.000473035	0.0093773
ENSG00000115998	0.317658	0.000104607	0.000267331	0.00040407
ENSG00000135974	0.449967	1.53008e-08	8.23939e-08	1.06803e-07
ENSG00000168887	0.515358	3.85839e-11	3.71491e-10	3.36646e-07
ENSG00000178074	0.402726	5.61062e-07	2.19442e-06	8.92799e-05
ENSG00000204128	0.44708	1.93776e-08	1.02454e-07	1.58927e-06
ENSG00000177994	-0.251701	0.00234049	0.00463488	0.777044
ENSG00000188674	0.346805	2.05969e-05	6.01685e-05	0.00147685
ENSG00000125730	-0.516842	3.31782e-11	3.23721e-10	4.17017e-08
ENSG00000171860	-0.665422	9.24126e-20	2.13825e-17	5.59309e-12
ENSG00000188315	0.244627	0.00312695	0.00602931	0.00590347
ENSG00000187068	0.531594	7.10414e-12	8.21229e-11	3.36023e-09
ENSG00000180044	-0.273648	0.00090425	0.00193188	0.0410896
ENSG00000164096	-0.247295	0.00280597	0.00547046	0.113339
ENSG00000205208	0.5606	2.73382e-13	4.5964e-12	1.08853e-08
ENSG00000197405	-0.585277	1.31931e-14	3.37989e-13	1.31382e-07
ENSG00000134830	-0.689677	1.19122e-21	8.26877e-19	7.34371e-09
ENSG00000082213	0.279215	0.000701391	0.00152919	0.00323336
ENSG00000181904	0.340377	2.98961e-05	8.43911e-05	0.000156518
ENSG00000172244	0.576432	4.02641e-14	8.68673e-13	2.18108e-09
ENSG00000178776	-0.367786	5.76187e-06	1.86729e-05	0.174916
ENSG00000215217	-0.275948	0.000814675	0.00175492	0.612629
ENSG00000164241	0.263765	0.0014014	0.0028972	0.00550628
ENSG00000112539	0.236789	0.00427052	0.00801588	0.0182042
ENSG00000204564	0.412911	2.70209e-07	1.13023e-06	0.000276579
ENSG00000197261	-0.280602	0.000657824	0.00144479	0.0228063
ENSG00000204439	0.231944	0.00515277	0.00949823	0.0022281
ENSG00000137434	0.301447	0.000241018	0.000573323	0.000450265
ENSG00000112936	-0.444736	2.34367e-08	1.21579e-07	0.130427
ENSG00000146540	0.260267	0.00163009	0.00332846	0.00409483
ENSG00000182307	0.294407	0.000341225	0.000791665	0.000648105
ENSG00000213563	0.481215	1.02608e-09	7.17716e-09	3.33947e-06
ENSG00000253250	0.257608	0.00182618	0.00369673	0.016523
ENSG00000136819	0.270558	0.00103883	0.00219591	0.000578061
ENSG00000155621	0.255905	0.00196273	0.00395011	0.00184321
ENSG00000118298	0.341108	2.86665e-05	8.12665e-05	0.00247991
ENSG00000120159	0.298912	0.000273439	0.000644555	0.00275982
ENSG00000183346	-0.244615	0.00312848	0.00603145	0.286438
ENSG00000099991	0.33867	3.29593e-05	9.23229e-05	0.000342839
ENSG00000149679	0.502225	1.42272e-10	1.2128e-09	1.25498e-07
ENSG00000160325	0.418202	1.83085e-07	7.89829e-07	9.85607e-07
ENSG00000196557	0.27353	0.000909094	0.00194141	0.00995276
ENSG00000157445	-0.264841	0.00133721	0.00277749	0.00278207
ENSG00000151062	-0.672032	2.94058e-20	9.12018e-18	4.15822e-14
ENSG00000067191	0.309257	0.000162188	0.000399901	0.183319
ENSG00000167535	0.305194	0.000199576	0.000482779	0.0136957
ENSG00000108878	0.281332	0.000635908	0.0014013	0.00356833
ENSG00000075461	0.38593	1.77751e-06	6.3569e-06	6.30471e-06
ENSG00000105605	0.49885	1.97215e-10	1.63807e-09	2.66708e-07
ENSG00000142408	0.240894	0.00363177	0.00691216	0.0473328
ENSG00000105298	0.573235	5.97683e-14	1.20909e-12	2.01485e-09
ENSG00000084774	0.408769	3.64753e-07	1.48437e-06	8.62471e-05
ENSG00000175161	0.316806	0.000109432	0.000278879	0.012605
ENSG00000105767	0.480845	1.06114e-09	7.39756e-09	9.74058e-08
ENSG00000081803	-0.246997	0.00284023	0.00552986	0.203702
ENSG00000104327	-0.287364	0.000478921	0.00108236	0.000115609
ENSG00000012822	0.278278	0.000732298	0.00159253	0.00368902
ENSG00000138172	-0.415934	2.165e-07	9.23592e-07	2.24237e-05
ENSG00000188820	-0.312306	0.000138532	0.000346081	0.00109999
ENSG00000160014	0.300351	0.000254566	0.000603678	0.525604
ENSG00000162545	-0.289296	0.000436768	0.000994652	0.000116919
ENSG00000163888	0.476603	1.55552e-09	1.04733e-08	1.61718e-05
ENSG00000110931	0.30991	0.000156823	0.000387787	0.461523
ENSG00000164047	-0.410042	3.3277e-07	1.3668e-06	0.567534
ENSG00000130559	0.435712	4.80991e-08	2.34652e-07	1.65497e-05
ENSG00000118200	0.515732	3.71462e-11	3.5931e-10	4.57759e-08
ENSG00000111530	0.351091	1.59934e-05	4.78523e-05	0.233595
ENSG00000144712	0.446555	2.02228e-08	1.06691e-07	4.35356e-06
ENSG00000127022	0.232626	0.00501955	0.00927141	0.00170019
ENSG00000131236	-0.253885	0.00213674	0.00426675	0.00838942
ENSG00000042493	-0.505825	1.00038e-10	8.84324e-10	2.35334e-05
ENSG00000142330	0.598595	2.30375e-15	7.4626e-14	5.07804e-10
ENSG00000103326	0.462254	5.46113e-09	3.23737e-08	2.15179e-05
ENSG00000149260	0.288701	0.000449372	0.00102128	0.000969345
ENSG00000131375	0.415765	2.19208e-07	9.33375e-07	5.35482e-06
ENSG00000135773	-0.253559	0.00216607	0.00432058	0.278259
ENSG00000135387	0.427966	8.76983e-08	4.0302e-07	9.59983e-07
ENSG00000077549	-0.280431	0.000663053	0.00145474	0.000120528
ENSG00000100065	0.38129	2.41742e-06	8.42426e-06	0.0326789
ENSG00000198286	-0.428742	8.26326e-08	3.82878e-07	2.51711e-06
ENSG00000204397	-0.352891	1.43663e-05	4.33578e-05	0.00311678
ENSG00000132357	-0.461534	5.80737e-09	3.41899e-08	6.58107e-05
ENSG00000105483	0.30324	0.00022028	0.000528999	0.0017516
ENSG00000187796	-0.290796	0.000406438	0.000931256	0.000457575
ENSG00000138380	0.300552	0.000252028	0.000598147	0.001041
ENSG00000153048	0.387006	1.65411e-06	5.94623e-06	9.52115e-06
ENSG00000142453	0.433736	5.61447e-08	2.69839e-07	8.57906e-05
ENSG00000186648	0.474931	1.80614e-09	1.19673e-08	8.55379e-06
ENSG00000110619	0.335747	3.89007e-05	0.000107826	0.000187393
ENSG00000134905	0.357432	1.09262e-05	3.37153e-05	0.00405961
ENSG00000108349	0.590962	6.32515e-15	1.76724e-13	4.99328e-13
ENSG00000127995	0.2338	0.00479726	0.00889916	0.120206
ENSG00000147044	0.562838	2.09832e-13	3.69141e-12	5.73098e-10
ENSG00000167971	0.325681	6.79742e-05	0.000179797	0.232878
ENSG00000177303	0.388984	1.44811e-06	5.26544e-06	1.07167e-05
ENSG00000137752	-0.365636	6.59257e-06	2.11441e-05	0.000729276
ENSG00000003400	-0.453653	1.1281e-08	6.24545e-08	3.43308e-07
ENSG00000106144	0.51882	2.70991e-11	2.71494e-10	3.93978e-08
ENSG00000164305	0.288922	0.000444649	0.00101118	0.00131303
ENSG00000196954	-0.444352	2.41751e-08	1.2532e-07	6.1559e-08
ENSG00000137757	-0.418439	1.7989e-07	7.77885e-07	1.09708e-05
ENSG00000064012	-0.277703	0.000751882	0.00163087	0.000711248
ENSG00000118412	0.473441	2.06175e-09	1.34954e-08	2.62549e-07
ENSG00000132906	0.271451	0.00099818	0.00211797	0.0389375
ENSG00000087589	-0.561819	2.36765e-13	4.06995e-12	9.47346e-12
ENSG00000153113	-0.364445	7.10029e-06	2.26529e-05	0.000606262
ENSG00000274070	0.410661	3.18197e-07	1.31213e-06	1.45458e-05
ENSG00000175294	-0.574271	5.26149e-14	1.08482e-12	1.93263e-10
ENSG00000152705	0.231621	0.00521705	0.00960457	0.00915242
ENSG00000105974	-0.268713	0.00112771	0.00236834	0.0063224
ENSG00000170681	0.297874	0.000287837	0.00067576	0.00293193
ENSG00000099625	0.505779	1.00494e-10	8.87818e-10	4.19746e-07
ENSG00000078699	0.473409	2.06764e-09	1.35218e-08	3.44786e-06
ENSG00000067955	0.239073	0.00390373	0.00738254	0.012889
ENSG00000110395	0.358051	1.05225e-05	3.25731e-05	6.69785e-05
ENSG00000114423	0.250998	0.00240971	0.00476032	0.0107716
ENSG00000105879	0.487349	5.84344e-10	4.31233e-09	6.5015e-09
ENSG00000145439	0.269294	0.00109901	0.00231205	0.00227776
ENSG00000160200	0.339922	3.06843e-05	8.64151e-05	8.19196e-05
ENSG00000108468	0.51884	2.70433e-11	2.71121e-10	1.61823e-09
ENSG00000173894	0.614772	2.47355e-16	1.15198e-14	1.18302e-06
ENSG00000122565	0.332371	4.70088e-05	0.000128251	0.000709541
ENSG00000141582	0.417104	1.98591e-07	8.51681e-07	1.11495e-05
ENSG00000094916	0.412394	2.80577e-07	1.16957e-06	6.33755e-05
ENSG00000100307	-0.394587	9.88898e-07	3.71047e-06	2.60443e-07
ENSG00000141570	0.544399	1.75244e-12	2.35658e-11	3.68469e-07
ENSG00000132024	0.41519	2.28677e-07	9.69863e-07	1.04898e-05
ENSG00000060339	0.444229	2.44156e-08	1.26342e-07	6.5036e-07
ENSG00000158941	0.568449	1.07134e-13	2.0361e-12	1.16472e-09
ENSG00000173581	0.265557	0.00129599	0.00269765	0.00711333
ENSG00000159884	0.237183	0.0042051	0.00790532	0.00630808
ENSG00000164221	0.401659	6.04874e-07	2.35189e-06	3.64148e-06
ENSG00000160799	0.528365	1.00178e-11	1.10713e-10	4.28952e-08
ENSG00000147144	0.259741	0.00166733	0.00339925	0.00161822
ENSG00000007080	0.531284	7.34332e-12	8.44132e-11	6.47815e-08
ENSG00000164366	0.28929	0.000436894	0.000994784	0.000858818
ENSG00000100147	0.381703	2.35273e-06	8.22244e-06	3.8026e-05
ENSG00000185298	0.425192	1.08354e-07	4.88094e-07	8.89995e-07
ENSG00000163006	0.604795	9.94275e-16	3.73545e-14	2.88512e-07
ENSG00000175455	0.529837	8.56914e-12	9.63829e-11	2.46344e-07
ENSG00000135637	0.44365	2.55823e-08	1.31678e-07	4.97023e-06
ENSG00000149548	0.494049	3.11871e-10	2.47746e-09	1.83514e-06
ENSG00000144395	0.639879	5.94524e-18	5.34313e-16	3.55516e-08
ENSG00000198937	0.440492	3.29505e-08	1.66143e-07	0.00121311
ENSG00000242715	0.367641	5.81459e-06	1.88312e-05	0.000116802
ENSG00000120262	-0.413954	2.5037e-07	1.05329e-06	0.132541
ENSG00000164989	0.235289	0.004528	0.00844806	0.0120822
ENSG00000154781	0.471841	2.37511e-09	1.52992e-08	9.96355e-07
ENSG00000122483	0.460879	6.14097e-09	3.58929e-08	5.62192e-06
ENSG00000213213	0.252355	0.00227769	0.00452466	0.00221279
ENSG00000234409	0.304876	0.000202814	0.000489716	0.0901843
ENSG00000101997	0.464115	4.65521e-09	2.81223e-08	1.04131e-06
ENSG00000147419	0.234401	0.00468689	0.00871217	0.00831909
ENSG00000024862	-0.521427	2.07124e-11	2.11728e-10	3.22823e-06
ENSG00000160050	0.538435	3.38815e-12	4.22851e-11	6.64068e-09
ENSG00000109881	0.347817	1.941e-05	5.69869e-05	0.0118634
ENSG00000180329	0.357364	1.09717e-05	3.38341e-05	1.13708e-05
ENSG00000108588	0.260762	0.00159582	0.00326488	0.00604681
ENSG00000164051	0.320905	8.79901e-05	0.000228348	0.0013037
ENSG00000176155	0.257063	0.0018689	0.00377692	0.0014339
ENSG00000104983	0.360508	9.05558e-06	2.83878e-05	0.000123532
ENSG00000180376	0.441361	3.0743e-08	1.55929e-07	4.18243e-06
ENSG00000198624	-0.639608	6.20082e-18	5.47814e-16	2.52406e-12
ENSG00000177352	0.230621	0.00542041	0.00994254	0.00734166
ENSG00000253276	-0.282972	0.0005891	0.00130695	0.0177495
ENSG00000120647	0.486482	6.33146e-10	4.62625e-09	1.56208e-07
ENSG00000162004	0.384796	1.91705e-06	6.81249e-06	0.000163118
ENSG00000091986	0.292332	0.000377404	0.000868417	0.000312622
ENSG00000149231	0.407028	4.13288e-07	1.66377e-06	4.75233e-05
ENSG00000205476	0.413594	2.57066e-07	1.078e-06	8.94161e-06
ENSG00000110104	0.461168	5.9914e-09	3.51152e-08	0.00021328
ENSG00000115355	0.489164	4.93593e-10	3.71073e-09	7.55707e-07
ENSG00000168071	-0.343762	2.45952e-05	7.0645e-05	0.000820834
ENSG00000015133	0.345573	2.21357e-05	6.41495e-05	8.14176e-05
ENSG00000105321	0.291164	0.000399302	0.000915768	0.00340918
ENSG00000125633	0.504376	1.15335e-10	1.00313e-09	1.19397e-07
ENSG00000142039	0.471819	2.37975e-09	1.53223e-08	1.03022e-08
ENSG00000262484	0.543032	2.04062e-12	2.68827e-11	2.44208e-07
ENSG00000204536	0.437748	4.09701e-08	2.02654e-07	7.18712e-06
ENSG00000181374	-0.411638	2.96434e-07	1.22934e-06	0.0025271
ENSG00000275385	-0.423857	1.19879e-07	5.36365e-07	0.000252406
ENSG00000172724	-0.318653	9.92274e-05	0.000254789	0.0072489
ENSG00000108691	-0.52159	2.03661e-11	2.08627e-10	7.53724e-06
ENSG00000115009	-0.473896	1.98031e-09	1.30149e-08	0.000595993
ENSG00000131142	0.289704	0.000428314	0.000976621	0.551407
ENSG00000006606	-0.428925	8.14816e-08	3.78076e-07	0.00147342
ENSG00000277632	-0.415558	2.22574e-07	9.4646e-07	0.00011925
ENSG00000276085	-0.326859	6.37398e-05	0.000169519	0.00345917
ENSG00000275302	-0.426235	1.00091e-07	4.54526e-07	0.000395461
ENSG00000276070	-0.29423	0.00034418	0.000797379	0.0099805
ENSG00000271503	-0.496769	2.4076e-10	1.96945e-09	3.8238e-05
ENSG00000108688	-0.484978	7.27359e-10	5.26451e-09	1.91628e-06
ENSG00000108700	-0.415984	2.157e-07	9.20585e-07	0.000181759
ENSG00000136999	-0.262244	0.00149703	0.00307495	0.681002
ENSG00000145386	0.605473	9.06042e-16	3.47563e-14	7.21382e-10
ENSG00000134057	0.502748	1.35221e-10	1.15766e-09	2.29305e-06
ENSG00000100814	0.574962	4.83081e-14	1.00886e-12	2.45149e-07
ENSG00000157456	0.584276	1.49944e-14	3.74269e-13	1.75469e-08
ENSG00000110092	0.434696	5.20833e-08	2.52484e-07	7.48723e-05
ENSG00000118971	0.548128	1.15278e-12	1.64262e-11	1.54099e-07
ENSG00000166946	-0.332273	4.72677e-05	0.000128909	0.00306536
ENSG00000105173	0.322026	8.28472e-05	0.000215808	0.0157615
ENSG00000175305	0.408164	3.8097e-07	1.54605e-06	0.00330739
ENSG00000162063	0.582047	1.99077e-14	4.7573e-13	1.80803e-09
ENSG00000118816	0.293142	0.000362873	0.000837493	0.00121654
ENSG00000107443	0.419617	1.64795e-07	7.1815e-07	9.2694e-05
ENSG00000135083	0.51335	4.72783e-11	4.46646e-10	4.4475e-08
ENSG00000090061	0.42806	8.7066e-08	4.00872e-07	2.4511e-06
ENSG00000163660	0.302954	0.000223467	0.000536121	0.00475984
ENSG00000221978	0.380496	2.54684e-06	8.83304e-06	7.68301e-05
ENSG00000105219	0.357654	1.07799e-05	3.33133e-05	0.0453955
ENSG00000129315	0.319211	9.63219e-05	0.000248028	0.000531905
ENSG00000082258	0.525637	1.33558e-11	1.42524e-10	1.28115e-07
ENSG00000163249	0.253376	0.0021827	0.00434899	0.0103687
ENSG00000103540	0.235549	0.00448243	0.00837483	0.0108763
ENSG00000260916	-0.279568	0.000690033	0.00150727	0.00086556
ENSG00000163823	-0.562794	2.10936e-13	3.70013e-12	2.30491e-11
ENSG00000121807	-0.599618	2.00803e-15	6.68289e-14	1.39229e-09
ENSG00000160791	-0.550867	8.44798e-13	1.25022e-11	2.38034e-09
ENSG00000126353	-0.405926	4.47141e-07	1.78771e-06	0.000864374
ENSG00000121797	-0.543117	2.02156e-12	2.67165e-11	1.60272e-09
ENSG00000154429	0.39174	1.20142e-06	4.44382e-06	8.68788e-05
ENSG00000166226	0.537297	3.8366e-12	4.75158e-11	0.193574
ENSG00000163468	0.54873	1.077e-12	1.55594e-11	6.06837e-08
ENSG00000115484	0.347011	2.03508e-05	5.94973e-05	0.000118988
ENSG00000150753	0.463985	4.70782e-09	2.83696e-08	1.31265e-06
ENSG00000146731	0.415434	2.24624e-07	9.54341e-07	0.179755
ENSG00000135624	0.533968	5.50473e-12	6.55325e-11	5.34295e-08
ENSG00000156261	0.292155	0.000380648	0.00087519	0.00802882
ENSG00000122674	0.269087	0.00110916	0.00233139	0.00266211
ENSG00000146574	0.266089	0.00126607	0.00264027	0.000459307
ENSG00000134256	0.377686	3.05978e-06	1.04578e-05	0.000163682
ENSG00000156535	-0.366014	6.43874e-06	2.07054e-05	0.017029
ENSG00000170458	-0.603879	1.1271e-15	4.14894e-14	1.4265e-11
ENSG00000177575	-0.559354	3.1652e-13	5.22454e-12	1.77306e-09
ENSG00000177675	-0.319747	9.3611e-05	0.000241602	0.00219493
ENSG00000135535	-0.266602	0.00123787	0.00258406	0.329236
ENSG00000134061	-0.459986	6.62511e-09	3.85065e-08	0.000109817
ENSG00000158473	-0.534448	5.22653e-12	6.24485e-11	0.000336388
ENSG00000116824	-0.463798	4.7841e-09	2.8746e-08	2.91114e-05
ENSG00000090659	-0.283816	0.00056626	0.00125944	0.000188256
ENSG00000012124	-0.301632	0.000238798	0.000568599	0.000470948
ENSG00000122223	-0.585918	1.21519e-14	3.12412e-13	1.37166e-11
ENSG00000120217	-0.235551	0.00448208	0.00837483	0.00673679
ENSG00000198087	-0.30483	0.000203289	0.00049062	0.00879975
ENSG00000169217	0.386813	1.67563e-06	6.01767e-06	4.57779e-05
ENSG00000167851	-0.574711	4.98318e-14	1.0392e-12	2.55837e-10
ENSG00000167850	-0.597618	2.62559e-15	8.35634e-14	6.71774e-11
ENSG00000186407	-0.436988	4.35048e-08	2.13669e-07	5.84669e-09
ENSG00000178789	-0.52577	1.31704e-11	1.40958e-10	1.01239e-05
ENSG00000186074	-0.56201	2.31475e-13	3.99314e-12	3.35683e-10
ENSG00000241399	-0.343237	2.53543e-05	7.26252e-05	0.00109445
ENSG00000167775	0.336625	3.70169e-05	0.000102917	0.000464724
ENSG00000105383	-0.717594	4.54734e-24	9.46951e-21	4.34444e-17
ENSG00000104894	-0.623443	7.0897e-17	3.96197e-15	5.95864e-11
ENSG00000167286	-0.490953	4.17546e-10	3.19673e-09	6.23596e-05
ENSG00000198851	-0.446089	2.10038e-08	1.10253e-07	0.000128854
ENSG00000010610	-0.584933	1.37865e-14	3.48294e-13	5.49759e-12
ENSG00000101017	-0.476008	1.64057e-09	1.09801e-08	2.91287e-09
ENSG00000026508	-0.326889	6.36348e-05	0.000169302	0.0101832
ENSG00000196776	-0.265892	0.00127706	0.0026619	0.0147646
ENSG00000117091	-0.448588	1.71333e-08	9.12834e-08	1.68904e-05
ENSG00000110448	-0.485515	6.92253e-10	5.0304e-09	1.29047e-05
ENSG00000169442	-0.540576	2.67816e-12	3.43053e-11	9.58497e-06
ENSG00000143119	-0.658123	3.16534e-19	5.42837e-17	3.33992e-13
ENSG00000196352	-0.535435	4.69712e-12	5.69633e-11	2.25396e-10
ENSG00000116815	-0.259045	0.00171769	0.0034946	0.0363909
ENSG00000085063	-0.532929	6.15653e-12	7.24324e-11	9.13714e-09
ENSG00000013725	-0.4365	4.52097e-08	2.21332e-07	2.64464e-05
ENSG00000110848	-0.50169	1.49868e-10	1.27161e-09	2.35191e-05
ENSG00000173762	-0.528223	1.01698e-11	1.12167e-10	6.36502e-08
ENSG00000125726	-0.447621	1.85419e-08	9.83931e-08	0.00309791
ENSG00000137101	-0.424677	1.12666e-07	5.05956e-07	2.92827e-09
ENSG00000019582	-0.547228	1.27609e-12	1.78689e-11	3.22795e-09
ENSG00000066294	-0.565069	1.6085e-13	2.90547e-12	3.93715e-07
ENSG00000114013	-0.660622	2.08476e-19	3.88461e-17	3.20018e-13
ENSG00000125810	-0.249476	0.00256598	0.00503491	0.000448361
ENSG00000102543	0.319049	9.71572e-05	0.000249914	0.000334636
ENSG00000140326	0.572835	6.27786e-14	1.25531e-12	3.04616e-06
ENSG00000079335	0.234411	0.00468507	0.008711	0.0142387
ENSG00000081377	0.510331	6.40062e-11	5.87914e-10	1.13221e-08
ENSG00000130177	0.480369	1.10801e-09	7.68216e-09	9.87686e-07
ENSG00000117399	0.565146	1.59387e-13	2.88261e-12	1.20441e-08
ENSG00000094880	0.587283	1.0195e-14	2.69713e-13	7.00425e-11
ENSG00000164045	0.648676	1.48176e-18	1.79997e-16	3.47092e-10
ENSG00000101224	0.509945	6.65196e-11	6.1023e-10	2.69939e-06
ENSG00000158402	0.616966	1.80977e-16	9.00377e-15	4.23845e-09
ENSG00000004897	0.364629	7.01968e-06	2.24251e-05	0.000146874
ENSG00000099804	0.641582	4.55919e-18	4.47299e-16	2.59674e-12
ENSG00000105401	0.394263	1.01112e-06	3.78606e-06	0.000177045
ENSG00000168438	0.267746	0.00117701	0.00246407	0.00290024
ENSG00000198752	0.345637	2.20528e-05	6.39219e-05	0.000638664
ENSG00000093009	0.555376	5.03209e-13	7.8874e-12	6.64068e-09
ENSG00000096401	0.532084	6.74055e-12	7.85428e-11	5.18835e-10
ENSG00000094804	0.560948	2.62401e-13	4.45807e-12	9.15663e-08
ENSG00000097046	0.551962	7.45404e-13	1.11444e-11	1.70955e-09
ENSG00000184661	0.483624	8.23659e-10	5.8913e-09	5.49809e-06
ENSG00000111665	0.625099	5.55926e-17	3.19045e-15	9.56718e-10
ENSG00000170779	0.518931	2.67933e-11	2.68985e-10	1.28627e-06
ENSG00000146670	0.608245	6.18017e-16	2.53057e-14	2.07846e-10
ENSG00000144354	0.652293	8.25931e-19	1.16889e-16	1.76023e-12
ENSG00000164649	0.490991	4.16053e-10	3.18864e-09	1.06413e-05
ENSG00000134690	0.552386	7.10055e-13	1.06816e-11	2.82433e-09
ENSG00000163814	-0.429411	7.84887e-08	3.66005e-07	0.00321391
ENSG00000039068	0.310727	0.00015035	0.00037292	0.012534
ENSG00000040731	0.447874	1.81625e-08	9.65555e-08	2.16738e-06
ENSG00000129910	0.26272	0.00146647	0.00301761	0.0423879
ENSG00000139880	0.504865	1.09943e-10	9.60615e-10	6.24809e-07
ENSG00000179242	0.377493	3.09838e-06	1.05773e-05	1.73073e-05
ENSG00000113361	0.314411	0.000124118	0.000313185	0.00154787
ENSG00000148600	0.25482	0.00205456	0.00412014	0.0417977
ENSG00000128536	0.298888	0.000273767	0.000645013	0.000408959
ENSG00000186073	0.386457	1.71602e-06	6.14757e-06	0.00102506
ENSG00000170312	0.532305	6.5826e-12	7.69483e-11	8.79253e-07
ENSG00000185324	0.440082	3.4045e-08	1.70835e-07	6.89239e-06
ENSG00000008128	0.375089	3.61967e-06	1.2166e-05	9.14362e-05
ENSG00000248333	0.525253	1.39047e-11	1.47732e-10	9.44609e-08
ENSG00000167258	0.380581	2.53277e-06	8.79262e-06	2.91904e-05
ENSG00000065883	0.405064	4.75437e-07	1.8915e-06	2.34445e-05
ENSG00000058091	0.311261	0.000146249	0.000363863	0.00106656
ENSG00000102225	0.354459	1.30769e-05	3.97212e-05	0.0019252
ENSG00000059758	0.279802	0.000682639	0.00149277	0.0030026
ENSG00000155111	0.255923	0.00196123	0.00394764	0.00480583
ENSG00000123374	0.47241	2.25878e-09	1.46079e-08	6.36445e-07
ENSG00000156345	0.329784	5.42699e-05	0.000146607	3.42029e-05
ENSG00000111328	0.315766	0.000115596	0.000292948	0.00273665
ENSG00000135446	0.501535	1.52137e-10	1.28936e-09	0.00563516
ENSG00000176749	0.356511	1.15536e-05	3.54936e-05	0.00937838
ENSG00000101391	0.682588	4.43739e-21	2.08658e-18	8.24724e-12
ENSG00000136861	0.431146	6.86555e-08	3.23986e-07	4.63306e-06
ENSG00000108465	0.322631	8.0191e-05	0.000209526	0.000481369
ENSG00000105810	0.397863	7.88588e-07	3.00844e-06	0.00255032
ENSG00000132964	0.567627	1.18319e-13	2.22546e-12	2.21965e-07
ENSG00000136807	0.242496	0.00340675	0.0065188	0.000925619
ENSG00000145996	0.580179	2.5201e-14	5.83103e-13	9.2859e-08
ENSG00000100490	0.246316	0.00292011	0.00567401	0.00355868
ENSG00000006837	0.311466	0.000144703	0.000360325	0.000232122
ENSG00000124762	-0.251629	0.00234746	0.00464679	0.0203314
ENSG00000111276	0.428533	8.39691e-08	3.88454e-07	2.5159e-07
ENSG00000168564	0.31609	0.000113642	0.000288348	0.000244296
ENSG00000237190	0.25694	0.00187864	0.00379345	0.0304036
ENSG00000123080	0.499445	1.86232e-10	1.5557e-09	1.53906e-08
ENSG00000100526	0.39871	7.43513e-07	2.84991e-06	0.00036225
ENSG00000064309	0.347277	2.00349e-05	5.86208e-05	0.000845281
ENSG00000140743	0.29438	0.00034166	0.000792549	0.0364956
ENSG00000163624	-0.286567	0.000497399	0.00111995	0.00173358
ENSG00000167513	0.579873	2.61884e-14	6.03079e-13	5.19406e-08
ENSG00000153046	0.494341	3.03373e-10	2.42582e-09	1.81873e-07
ENSG00000186567	0.387118	1.64167e-06	5.90589e-06	6.99603e-05
ENSG00000007129	-0.6696	4.497e-20	1.23685e-17	1.46433e-14
ENSG00000105352	-0.610927	4.2533e-16	1.84525e-14	8.19776e-13
ENSG00000245848	-0.376639	3.27491e-06	1.11278e-05	0.00241398
ENSG00000172216	-0.4505	1.46447e-08	7.93294e-08	6.29227e-06
ENSG00000153879	0.508598	7.60602e-11	6.86519e-10	1.31878e-08
ENSG00000115816	0.387134	1.6399e-06	5.90099e-06	2.14171e-05
ENSG00000099954	0.508198	7.91401e-11	7.12555e-10	1.21757e-07
ENSG00000170835	0.273847	0.000896155	0.00191543	0.00399136
ENSG00000149187	0.395966	8.99309e-07	3.39529e-06	5.34302e-06
ENSG00000143126	0.277733	0.000750843	0.00162897	0.00114532
ENSG00000008300	0.471467	2.45469e-09	1.57491e-08	8.67906e-06
ENSG00000186166	0.356909	1.12783e-05	3.47064e-05	0.000265915
ENSG00000115163	0.589772	7.38624e-15	2.00875e-13	6.07519e-09
ENSG00000125817	0.359905	9.39666e-06	2.93497e-05	1.38372e-05
ENSG00000145241	0.381624	2.36491e-06	8.25906e-06	5.70648e-05
ENSG00000138778	0.591793	5.67439e-15	1.62187e-13	1.90239e-08
ENSG00000117724	0.569464	9.47351e-14	1.82908e-12	1.57832e-08
ENSG00000153044	0.606289	8.09841e-16	3.1992e-14	1.14552e-09
ENSG00000102384	0.544555	1.72231e-12	2.32679e-11	8.4554e-08
ENSG00000151849	0.60524	9.35438e-16	3.56028e-14	5.16777e-06
ENSG00000123219	0.526065	1.27685e-11	1.36958e-10	1.81323e-07
ENSG00000120334	0.459082	7.15316e-09	4.11978e-08	1.21773e-06
ENSG00000100162	0.467065	3.60771e-09	2.2369e-08	1.62654e-06
ENSG00000166451	0.452263	1.26605e-08	6.92504e-08	6.64377e-06
ENSG00000138092	0.625596	5.16698e-17	3.02486e-15	1.24914e-12
ENSG00000188312	0.465154	4.25661e-09	2.59509e-08	3.51521e-07
ENSG00000031691	0.421919	1.38724e-07	6.12409e-07	1.86806e-05
ENSG00000102901	0.517188	3.2028e-11	3.14392e-10	2.336e-07
ENSG00000151725	0.552398	7.09074e-13	1.06779e-11	1.15111e-08
ENSG00000166582	0.377921	3.01335e-06	1.03136e-05	1.72177e-05
ENSG00000203760	0.307982	0.000173149	0.00042463	0.00221694
ENSG00000169689	0.385488	1.83075e-06	6.52969e-06	0.000278525
ENSG00000116198	0.269195	0.00110383	0.00232052	0.0044452
ENSG00000168944	0.30746	0.000177841	0.000435402	0.000390891
ENSG00000100629	0.581671	2.08779e-14	4.92454e-13	1.5004e-09
ENSG00000141577	0.541352	2.45834e-12	3.1797e-11	1.19609e-08
ENSG00000174799	0.59263	5.0839e-15	1.47332e-13	0.151263
ENSG00000103995	0.570763	8.08937e-14	1.5892e-12	1.68275e-07
ENSG00000135315	0.390506	1.3065e-06	4.78875e-06	2.17897e-05
ENSG00000110274	0.432843	6.01857e-08	2.8742e-07	5.12061e-06
ENSG00000143702	0.492505	3.60855e-10	2.81293e-09	0.0327728
ENSG00000101639	0.553289	6.40168e-13	9.79195e-12	6.2612e-08
ENSG00000126001	0.375517	3.52119e-06	1.18624e-05	2.0296e-05
ENSG00000198707	0.278058	0.000739731	0.00160701	0.348943
ENSG00000166004	0.500625	1.66172e-10	1.40179e-09	1.97999e-07
ENSG00000135837	0.315113	0.000119634	0.000302605	0.000388504
ENSG00000106477	0.364725	6.97765e-06	2.23104e-05	0.348624
ENSG00000213066	0.442496	2.80693e-08	1.43517e-07	1.21929e-06
ENSG00000164118	0.428859	8.18961e-08	3.79828e-07	3.65473e-07
ENSG00000138180	0.305007	0.000201476	0.000486809	0.0260351
ENSG00000166037	0.608983	5.5784e-16	2.32307e-14	5.03841e-10
ENSG00000183137	0.398368	7.61411e-07	2.91391e-06	1.83822e-06
ENSG00000182923	0.377214	3.1551e-06	1.07508e-05	0.000146006
ENSG00000011523	0.436108	4.66256e-08	2.27845e-07	7.03953e-07
ENSG00000114107	0.297468	0.000293662	0.000687884	0.000109577
ENSG00000112877	0.694045	5.19752e-22	4.45672e-19	3.68689e-12
ENSG00000101624	0.483461	8.36033e-10	5.97394e-09	1.87413e-06
ENSG00000148019	0.533632	5.70759e-12	6.76419e-11	2.21495e-09
ENSG00000173588	0.485656	6.83332e-10	4.96804e-09	3.71486e-07
ENSG00000130695	0.428947	8.13415e-08	3.77737e-07	5.85485e-06
ENSG00000121289	0.529362	9.01247e-12	1.00593e-10	4.37834e-09
ENSG00000258890	0.567442	1.20987e-13	2.26106e-12	1.09531e-09
ENSG00000182504	0.498094	2.12072e-10	1.74951e-09	5.15916e-08
ENSG00000143418	-0.231202	0.00530137	0.00974257	0.0164962
ENSG00000090661	0.377382	3.12071e-06	1.06485e-05	1.41921e-05
ENSG00000139624	0.44015	3.38602e-08	1.70083e-07	9.09719e-06
ENSG00000198848	-0.25841	0.00176489	0.00358462	0.770894
ENSG00000172824	-0.374411	3.78107e-06	1.26589e-05	1.36543e-05
ENSG00000160401	0.253567	0.00216534	0.00431971	0.494289
ENSG00000070761	0.468094	3.29872e-09	2.0611e-08	6.60178e-07
ENSG00000137691	-0.286782	0.00049236	0.00111049	0.327095
ENSG00000160226	0.234954	0.0045874	0.00854576	0.0118361
ENSG00000156172	0.230989	0.00534476	0.00981365	0.00267607
ENSG00000206530	0.282976	0.000588989	0.00130695	0.0020849
ENSG00000204711	-0.278819	0.000714296	0.0015564	0.00160962
ENSG00000164323	0.274295	0.000878165	0.00187991	0.000521967
ENSG00000197766	-0.540785	2.61712e-12	3.36122e-11	0.0236211
ENSG00000153774	0.370923	4.72529e-06	1.55206e-05	6.73162e-05
ENSG00000000971	-0.335399	3.9671e-05	0.000109836	0.103489
ENSG00000205403	-0.449561	1.58199e-08	8.50005e-08	6.29512e-07
ENSG00000163320	0.478282	1.33787e-09	9.13877e-09	1.09214e-07
ENSG00000143375	0.369293	5.2396e-06	1.70944e-05	8.89038e-05
ENSG00000138135	-0.393127	1.09294e-06	4.0715e-06	3.65599e-05
ENSG00000143942	0.292603	0.000372478	0.000858029	0.00885624
ENSG00000167670	0.609335	5.31195e-16	2.22506e-14	3.67934e-09
ENSG00000159259	0.47667	1.5463e-09	1.04161e-08	9.9483e-05
ENSG00000198824	0.581691	2.08248e-14	4.92454e-13	1.32471e-08
ENSG00000106554	0.342136	2.70205e-05	7.68992e-05	0.000240154
ENSG00000159685	0.333994	4.29318e-05	0.000118235	0.00376911
ENSG00000170791	-0.373955	3.89355e-06	1.29966e-05	2.33165e-06
ENSG00000153922	0.470253	2.73122e-09	1.73932e-08	5.75415e-07
ENSG00000173575	0.403621	5.26693e-07	2.07335e-06	2.39671e-05
ENSG00000170004	0.371359	4.59601e-06	1.51403e-05	0.00107766
ENSG00000111642	0.423839	1.20044e-07	5.36939e-07	7.75299e-06
ENSG00000124177	0.514411	4.24696e-11	4.03917e-10	8.501e-08
ENSG00000171316	0.575222	4.67832e-14	9.84067e-13	1.01083e-06
ENSG00000100888	0.502685	1.36044e-10	1.16312e-09	7.21107e-08
ENSG00000177200	0.4576	8.10654e-09	4.60339e-08	1.66492e-05
ENSG00000149554	0.610521	4.50191e-16	1.92447e-14	6.51492e-11
ENSG00000183765	0.310284	0.000153827	0.000380831	0.00973966
ENSG00000085872	0.57497	4.82601e-14	1.00886e-12	9.95475e-10
ENSG00000072609	0.56035	2.81573e-13	4.71239e-12	2.35347e-08
ENSG00000133048	-0.412599	2.76417e-07	1.15388e-06	2.25179e-05
ENSG00000064886	-0.415206	2.28406e-07	9.69281e-07	0.000910473
ENSG00000133063	-0.387151	1.63814e-06	5.89608e-06	0.000284206
ENSG00000110721	0.43184	6.50647e-08	3.09344e-07	8.34475e-06
ENSG00000203668	0.375002	3.63997e-06	1.22286e-05	4.51038e-05
ENSG00000131165	0.391137	1.25168e-06	4.60635e-06	2.44221e-05
ENSG00000115561	0.291331	0.000396103	0.000909004	0.00234179
ENSG00000147457	0.394114	1.0215e-06	3.82098e-06	0.000749735
ENSG00000110172	0.380486	2.54852e-06	8.83677e-06	0.00047041
ENSG00000111666	-0.274651	0.000864123	0.00185267	0.0233215
ENSG00000090539	0.271463	0.000997641	0.00211714	0.0619897
ENSG00000129749	0.327629	6.11072e-05	0.000163352	0.000474913
ENSG00000101204	0.291196	0.000398678	0.000914625	0.0157629
ENSG00000160716	0.342337	2.6709e-05	7.60869e-05	0.00740155
ENSG00000115526	0.391191	1.24711e-06	4.59068e-06	4.00965e-05
ENSG00000171310	0.299579	0.000264532	0.000625379	0.00258247
ENSG00000136213	0.331577	4.91342e-05	0.00013375	0.000154822
ENSG00000169105	0.280236	0.000669058	0.00146593	0.00441755
ENSG00000182022	-0.36906	5.31736e-06	1.73171e-05	0.00176799
ENSG00000175040	-0.267418	0.00119416	0.00249746	9.78218e-05
ENSG00000154080	0.302269	0.000231294	0.000552717	0.0207271
ENSG00000198108	-0.246744	0.0028697	0.0055835	0.0231059
ENSG00000127586	0.649436	1.31138e-18	1.65192e-16	1.48206e-09
ENSG00000160679	0.717799	4.35432e-24	9.46951e-21	4.46762e-15
ENSG00000144021	0.530586	7.91123e-12	8.9675e-11	2.16799e-07
ENSG00000103245	0.521836	1.98551e-11	2.03822e-10	3.22013e-09
ENSG00000005194	0.516016	3.6091e-11	3.50033e-10	1.28335e-08
ENSG00000185043	-0.328252	5.90513e-05	0.000158292	0.00229353
ENSG00000136425	0.276159	0.000806876	0.0017394	0.0027351
ENSG00000188343	0.302569	0.000227843	0.000545275	0.00394222
ENSG00000153789	-0.350231	1.68318e-05	5.01037e-05	0.435695
ENSG00000079432	0.435054	5.06442e-08	2.46326e-07	3.46943e-06
ENSG00000179583	-0.345802	2.18416e-05	6.34106e-05	0.00386632
ENSG00000112144	0.361221	8.66708e-06	2.72343e-05	0.00161822
ENSG00000138615	0.280246	0.000668755	0.00146549	0.58683
ENSG00000100865	0.305986	0.000191711	0.000465841	0.00136573
ENSG00000163507	0.488545	5.22876e-10	3.9007e-09	1.21337e-06
ENSG00000099622	0.408645	3.68038e-07	1.4969e-06	6.6802e-05
ENSG00000122966	0.240211	0.00373176	0.00708952	0.069709
ENSG00000148337	0.539152	3.13191e-12	3.93567e-11	6.38314e-09
ENSG00000136108	0.629223	3.01572e-17	1.91966e-15	2.37569e-09
ENSG00000169607	0.606068	8.34875e-16	3.2558e-14	1.26633e-10
ENSG00000175216	0.529618	8.7712e-12	9.84279e-11	3.46587e-09
ENSG00000166165	0.509573	6.90315e-11	6.30892e-10	1.9315e-07
ENSG00000173207	0.401749	6.01038e-07	2.33822e-06	0.0132393
ENSG00000123975	0.394044	1.02644e-06	3.8375e-06	0.000118491
ENSG00000074054	0.380915	2.47789e-06	8.62057e-06	0.000412414
ENSG00000163539	0.298196	0.000283299	0.00066575	0.00284396
ENSG00000104859	0.496723	2.41826e-10	1.97484e-09	2.08124e-06
ENSG00000016602	-0.289794	0.000426486	0.00097306	8.63891e-05
ENSG00000121940	0.428209	8.60792e-08	3.97081e-07	1.96491e-05
ENSG00000175505	-0.334687	4.12922e-05	0.000114043	0.000147539
ENSG00000114859	0.361093	8.73593e-06	2.7427e-05	0.000220229
ENSG00000171365	0.237261	0.0041922	0.00788308	0.120638
ENSG00000011021	0.369112	5.29984e-06	1.72677e-05	0.000135029
ENSG00000103249	0.282582	0.000599933	0.00132886	0.00202391
ENSG00000013297	-0.420136	1.5854e-07	6.93172e-07	0.00157585
ENSG00000157224	0.254984	0.00204037	0.00409394	0.0123338
ENSG00000106404	0.367367	5.91546e-06	1.91366e-05	8.60209e-05
ENSG00000253958	-0.531652	7.05995e-12	8.16769e-11	6.77458e-09
ENSG00000181885	-0.431777	6.53798e-08	3.10741e-07	3.64553e-09
ENSG00000132514	-0.437083	4.318e-08	2.1236e-07	1.80169e-07
ENSG00000172322	-0.456878	8.6141e-09	4.87074e-08	8.82454e-07
ENSG00000038532	0.308921	0.000165011	0.000406174	0.00176215
ENSG00000187912	-0.316496	0.000111235	0.000282979	0.00825383
ENSG00000110852	-0.564115	1.80273e-13	3.22435e-12	4.15223e-07
ENSG00000069493	0.293488	0.000356826	0.000824318	0.0178401
ENSG00000166523	-0.391254	1.24184e-06	4.57475e-06	0.00173573
ENSG00000258227	-0.306269	0.000188968	0.00045971	0.0012007
ENSG00000172243	-0.646212	2.1969e-18	2.4825e-16	4.99206e-16
ENSG00000162994	0.375079	3.6221e-06	1.21714e-05	1.81278e-05
ENSG00000213719	-0.235348	0.00451765	0.0084348	0.017284
ENSG00000155962	-0.389665	1.38298e-06	5.03866e-06	2.35671e-05
ENSG00000169583	-0.271953	0.00097594	0.0020735	0.000756668
ENSG00000113282	0.244939	0.00308783	0.00596096	0.0084511
ENSG00000106665	0.561272	2.52569e-13	4.31521e-12	8.26677e-08
ENSG00000105270	0.367665	5.80591e-06	1.88073e-05	8.19196e-05
ENSG00000115295	-0.235828	0.00443388	0.00829156	0.126906
ENSG00000013441	0.280881	0.000649354	0.00142791	0.000128859
ENSG00000176444	0.426301	9.95868e-08	4.52377e-07	5.41603e-05
ENSG00000179335	0.401355	6.17916e-07	2.39746e-06	2.854e-05
ENSG00000113240	0.268656	0.00113053	0.00237323	0.000725248
ENSG00000074201	0.422904	1.28817e-07	5.72488e-07	1.97834e-06
ENSG00000172409	0.294411	0.000341158	0.000791636	0.00428661
ENSG00000162129	0.445546	2.19492e-08	1.14679e-07	6.95481e-07
ENSG00000125656	0.447687	1.84418e-08	9.79332e-08	7.03185e-06
ENSG00000104853	0.316849	0.00010918	0.000278287	0.000160757
ENSG00000166855	0.481008	1.04557e-09	7.29946e-09	2.0778e-07
ENSG00000092853	0.539629	2.97229e-12	3.75126e-11	4.97452e-08
ENSG00000070371	0.272446	0.000954574	0.00203166	0.00195502
ENSG00000120885	-0.293554	0.000355682	0.000821806	0.0707272
ENSG00000132361	0.42133	1.44991e-07	6.37761e-07	9.58258e-06
ENSG00000174600	-0.572884	6.24079e-14	1.24961e-12	0.00010356
ENSG00000184220	0.273332	0.000917224	0.00195731	0.00942745
ENSG00000089505	0.469805	2.84071e-09	1.79883e-08	5.20234e-07
ENSG00000183723	0.233275	0.00489549	0.00906409	0.0305835
ENSG00000153551	-0.614002	2.75872e-16	1.25277e-14	7.37405e-08
ENSG00000170293	-0.262243	0.00149708	0.00307495	0.00525764
ENSG00000137200	0.470281	2.72448e-09	1.73579e-08	0.0170753
ENSG00000105427	-0.445793	2.15136e-08	1.12645e-07	0.050441
ENSG00000142675	0.379843	2.65823e-06	9.18128e-06	0.000801386
ENSG00000149970	0.354499	1.30453e-05	3.96336e-05	0.0944991
ENSG00000168763	0.57652	3.98239e-14	8.62576e-13	4.76926e-10
ENSG00000158158	0.286391	0.000501543	0.00112841	0.00285287
ENSG00000125107	0.351262	1.58317e-05	4.74326e-05	0.000104828
ENSG00000182973	0.608685	5.81387e-16	2.39403e-14	1.56482e-11
ENSG00000158435	0.27371	0.000901708	0.00192674	0.00247493
ENSG00000111596	0.288301	0.000458048	0.00103922	0.265515
ENSG00000088038	0.574994	4.81164e-14	1.00775e-12	7.03471e-10
ENSG00000080802	0.418099	1.84483e-07	7.94918e-07	3.50507e-06
ENSG00000113300	0.44316	2.66125e-08	1.36595e-07	1.42577e-06
ENSG00000138767	0.285161	0.00053156	0.00118879	0.00167421
ENSG00000198791	0.340089	3.03926e-05	8.57427e-05	0.000135404
ENSG00000155508	0.314532	0.000123336	0.00031132	0.00199468
ENSG00000144580	0.558061	3.68226e-13	5.97732e-12	9.43926e-11
ENSG00000115649	0.38279	2.18984e-06	7.71231e-06	7.46873e-05
ENSG00000257727	0.300929	0.00024733	0.000587666	0.0017957
ENSG00000119865	0.279289	0.000698989	0.00152532	0.0051884
ENSG00000176563	0.353241	1.40684e-05	4.25114e-05	0.000149473
ENSG00000122756	0.469316	2.96484e-09	1.86931e-08	1.08609e-06
ENSG00000044459	0.323375	7.7035e-05	0.000201968	0.00135114
ENSG00000106714	-0.277825	0.00074769	0.00162334	4.758e-06
ENSG00000119397	0.430167	7.40491e-08	3.46188e-07	7.61088e-07
ENSG00000170037	0.531539	7.14552e-12	8.25358e-11	3.17711e-07
ENSG00000106603	0.329348	5.55932e-05	0.000149766	0.00211673
ENSG00000181924	0.342431	2.65637e-05	7.57175e-05	0.000637149
ENSG00000183513	0.378709	2.86261e-06	9.83461e-06	0.00154068
ENSG00000162377	0.490808	4.23251e-10	3.23531e-09	1.56216e-07
ENSG00000256053	0.277052	0.000774649	0.00167737	0.00961008
ENSG00000068120	0.309798	0.000157735	0.000389977	0.000408721
ENSG00000166685	0.400415	6.60065e-07	2.54544e-06	5.48781e-05
ENSG00000135775	0.321498	8.52351e-05	0.000221514	0.000270733
ENSG00000136152	0.423083	1.27092e-07	5.65166e-07	7.68344e-05
ENSG00000103051	0.497036	2.34684e-10	1.92298e-09	1.23903e-08
ENSG00000164597	0.28774	0.000470435	0.00106467	0.00308809
ENSG00000133103	0.338845	3.26324e-05	9.14773e-05	0.000950734
ENSG00000168434	0.510727	6.1523e-11	5.66532e-10	7.01005e-08
ENSG00000213380	0.461005	6.0751e-09	3.5565e-08	1.92322e-07
ENSG00000121058	0.586373	1.14631e-14	2.98922e-13	4.38247e-12
ENSG00000123500	-0.350528	1.65378e-05	4.9309e-05	0.0379376
ENSG00000204248	0.466222	3.88113e-09	2.38312e-08	0.023728
ENSG00000197467	-0.339735	3.10148e-05	8.72617e-05	0.697939
ENSG00000204291	-0.243568	0.00326336	0.00627241	0.00579141
ENSG00000108821	-0.323731	7.55667e-05	0.000198368	0.0216877
ENSG00000164692	-0.290768	0.000406989	0.000932372	0.0194045
ENSG00000101203	0.333395	4.4397e-05	0.000121902	0.000934993
ENSG00000171502	-0.248961	0.00262092	0.0051358	0.510225
ENSG00000215018	0.348048	1.91479e-05	5.62853e-05	0.00227926
ENSG00000139219	0.316615	0.000110541	0.00028141	0.260515
ENSG00000168542	-0.293355	0.000359138	0.000829398	0.163237
ENSG00000163359	-0.37994	2.6415e-06	9.12996e-06	0.0750123
ENSG00000144810	-0.423776	1.20611e-07	5.39143e-07	1.89258e-07
ENSG00000171812	-0.39519	9.48721e-07	3.56798e-06	0.00417901
ENSG00000112280	0.356196	1.17764e-05	3.60868e-05	0.000612371
ENSG00000049089	0.29389	0.000349921	0.000809652	0.00327801
ENSG00000092758	0.444818	2.32811e-08	1.20901e-07	3.0412e-05
ENSG00000158270	-0.353964	1.34713e-05	4.08425e-05	0.313343
ENSG00000114744	0.372359	4.31244e-06	1.42869e-05	0.000162104
ENSG00000140365	0.314078	0.000126305	0.000318208	0.00202304
ENSG00000143207	0.411516	2.99084e-07	1.23821e-06	2.85361e-05
ENSG00000122218	0.385357	1.84677e-06	6.58199e-06	0.000116802
ENSG00000184432	0.266511	0.00124281	0.00259398	0.00212785
ENSG00000105669	0.241602	0.00353079	0.00673282	0.00267607
ENSG00000181789	0.282047	0.000615086	0.00135932	0.0130788
ENSG00000158623	0.498068	2.12605e-10	1.75291e-09	4.79295e-08
ENSG00000141030	0.320468	9.00696e-05	0.000233205	0.00240568
ENSG00000121022	0.35398	1.34583e-05	4.08116e-05	0.00100342
ENSG00000168090	0.327569	6.13097e-05	0.000163773	0.000119475
ENSG00000144524	0.632789	1.76369e-17	1.27274e-15	1.12908e-10
ENSG00000005243	-0.434944	5.10848e-08	2.48304e-07	0.000121651
ENSG00000115520	-0.263526	0.00141605	0.00292335	0.0121697
ENSG00000132423	0.38127	2.42061e-06	8.43339e-06	2.17874e-05
ENSG00000167113	0.379629	2.69567e-06	9.30493e-06	1.21829e-06
ENSG00000110871	0.302677	0.000226604	0.000542755	0.00290163
ENSG00000119723	0.428155	8.6438e-08	3.98358e-07	3.26188e-06
ENSG00000167186	0.373653	3.9696e-06	1.32232e-05	6.73463e-06
ENSG00000123815	0.369279	5.24426e-06	1.71058e-05	2.64693e-05
ENSG00000088682	0.411634	2.96519e-07	1.22934e-06	2.7689e-05
ENSG00000102879	-0.495388	2.74647e-10	2.21679e-09	9.2859e-08
ENSG00000110880	0.30645	0.000187235	0.000455724	0.000753662
ENSG00000241563	0.251344	0.00237543	0.00469641	0.0372283
ENSG00000006695	0.493012	3.44016e-10	2.69753e-09	1.53778e-07
ENSG00000178449	-0.241604	0.0035305	0.00673282	0.107167
ENSG00000138495	-0.252295	0.00228342	0.0045348	0.0270227
ENSG00000163626	0.253545	0.00216734	0.00432253	0.0321792
ENSG00000240230	0.371832	4.45979e-06	1.47316e-05	0.000711174
ENSG00000047457	-0.436765	4.42747e-08	2.17231e-07	0.00508884
ENSG00000158516	0.279229	0.000700926	0.00152887	0.767553
ENSG00000128510	-0.246778	0.00286571	0.00557648	0.0425847
ENSG00000108582	-0.336394	3.75042e-05	0.000104193	1.87137e-07
ENSG00000214575	-0.284982	0.00053606	0.00119812	5.93545e-07
ENSG00000106034	-0.330942	5.0899e-05	0.000138167	0.0900384
ENSG00000197603	0.419786	1.62733e-07	7.10013e-07	1.65442e-05
ENSG00000135678	-0.392225	1.16242e-06	4.31049e-06	0.890823
ENSG00000214078	0.390009	1.35119e-06	4.93766e-06	4.17101e-05
ENSG00000140848	0.445381	2.22444e-08	1.15971e-07	5.14445e-07
ENSG00000124772	0.232973	0.00495276	0.00915501	0.0640789
ENSG00000103381	-0.39088	1.27378e-06	4.67705e-06	6.92334e-06
ENSG00000104324	-0.473847	1.98881e-09	1.30589e-08	5.39407e-07
ENSG00000071894	0.524342	1.52952e-11	1.60749e-10	7.96742e-08
ENSG00000165934	0.343856	2.44607e-05	7.02867e-05	0.00017608
ENSG00000119203	0.47638	1.5869e-09	1.06551e-08	2.7076e-07
ENSG00000160917	0.362679	7.92209e-06	2.50445e-05	8.13802e-06
ENSG00000111605	0.661904	1.67993e-19	3.40117e-17	0.00011519
ENSG00000149532	0.605437	9.10556e-16	3.48377e-14	4.5316e-11
ENSG00000169169	0.519978	2.40569e-11	2.42852e-10	1.49051e-07
ENSG00000224051	0.40763	3.95873e-07	1.60162e-06	4.68417e-05
ENSG00000106066	-0.396645	8.58064e-07	3.25052e-06	0.000412414
ENSG00000088882	0.480583	1.08666e-09	7.56031e-09	0.00221031
ENSG00000121898	-0.329267	5.58404e-05	0.000150348	0.352039
ENSG00000109265	0.342839	2.59448e-05	7.40983e-05	0.0284761
ENSG00000007545	0.482349	9.25433e-10	6.52954e-09	2.56122e-07
ENSG00000134376	0.407674	3.94619e-07	1.59699e-06	2.76946e-05
ENSG00000241258	0.435456	4.90727e-08	2.39002e-07	3.15815e-07
ENSG00000118260	0.527732	1.07119e-11	1.17581e-10	7.73169e-09
ENSG00000143578	0.287371	0.000478783	0.00108222	0.00138663
ENSG00000146592	0.54688	1.32706e-12	1.84058e-11	1.38003e-07
ENSG00000005339	0.461232	5.95892e-09	3.4955e-08	1.24652e-07
ENSG00000111269	-0.629092	3.07518e-17	1.94899e-15	2.78497e-13
ENSG00000137504	0.524117	1.56593e-11	1.64219e-10	7.75291e-08
ENSG00000143162	-0.601331	1.59353e-15	5.51755e-14	8.93837e-13
ENSG00000163703	0.276971	0.000777503	0.0016833	0.0213141
ENSG00000182809	0.364904	6.90035e-06	2.20826e-05	4.69968e-05
ENSG00000146215	0.365958	6.46144e-06	2.07692e-05	3.30107e-05
ENSG00000121005	0.34292	2.58245e-05	7.38125e-05	0.00024963
ENSG00000167193	0.336521	3.72365e-05	0.000103488	5.83958e-05
ENSG00000099942	0.480035	1.14202e-09	7.87476e-09	3.11614e-07
ENSG00000088766	0.512916	4.93878e-11	4.62975e-10	6.97361e-08
ENSG00000072832	0.480367	1.10821e-09	7.68216e-09	1.72282e-07
ENSG00000101343	0.434264	5.38739e-08	2.60212e-07	8.50184e-07
ENSG00000058453	0.255069	0.00203313	0.00408054	0.00852934
ENSG00000005469	-0.245433	0.00302663	0.00585912	0.00763739
ENSG00000105662	0.319644	9.41245e-05	0.000242798	0.0108928
ENSG00000160741	0.298287	0.000282035	0.000662993	0.00235179
ENSG00000140577	0.431476	6.69255e-08	3.17053e-07	3.92576e-07
ENSG00000008405	0.491064	4.13238e-10	3.16873e-09	8.63458e-09
ENSG00000121671	0.259359	0.00169482	0.00345095	0.0545913
ENSG00000100122	-0.561099	2.57776e-13	4.38971e-12	3.91875e-10
ENSG00000244752	0.232222	0.00509812	0.00940343	0.141704
ENSG00000112297	-0.488159	5.42012e-10	4.03108e-09	0.0655218
ENSG00000062485	0.436932	4.36963e-08	2.14537e-07	5.70414e-06
ENSG00000139631	0.329259	5.58652e-05	0.000150387	0.000479657
ENSG00000124207	0.603818	1.13642e-15	4.17271e-14	1.09531e-09
ENSG00000184371	-0.313619	0.000129368	0.000325081	0.0029106
ENSG00000182578	-0.628473	3.37282e-17	2.11921e-15	6.58852e-13
ENSG00000198223	-0.594211	4.12859e-15	1.23578e-13	3.47092e-10
ENSG00000100368	-0.615388	2.26656e-16	1.07621e-14	3.80051e-11
ENSG00000108342	-0.286351	0.000502512	0.00113025	0.000186533
ENSG00000119535	-0.626388	4.59648e-17	2.75732e-15	4.15822e-14
ENSG00000183117	0.437887	4.05233e-08	2.00512e-07	1.58634e-05
ENSG00000121904	0.37931	2.75247e-06	9.49203e-06	0.000262378
ENSG00000113712	0.258442	0.00176248	0.00358021	0.00490679
ENSG00000141551	0.234091	0.00474345	0.00881056	0.00643193
ENSG00000213923	0.513473	4.66949e-11	4.41707e-10	3.37266e-07
ENSG00000169118	0.263158	0.00143886	0.00296708	0.0439457
ENSG00000133275	0.325253	6.95775e-05	0.000183838	0.00864018
ENSG00000151292	0.373418	4.0299e-06	1.34149e-05	1.43748e-05
ENSG00000101266	0.5972	2.77636e-15	8.77894e-14	7.47637e-11
ENSG00000070770	0.404128	5.08131e-07	2.00678e-06	1.0944e-06
ENSG00000254598	0.406777	4.20784e-07	1.69114e-06	6.88858e-05
ENSG00000204435	0.336149	3.80276e-05	0.000105546	3.30243e-05
ENSG00000173546	0.452138	1.27918e-08	6.989e-08	1.92997e-05
ENSG00000114646	0.610456	4.54257e-16	1.93617e-14	4.61734e-10
ENSG00000104218	0.415812	2.18464e-07	9.31019e-07	2.56186e-06
ENSG00000110925	0.37491	3.66171e-06	1.22931e-05	0.000103403
ENSG00000178662	0.295374	0.000325483	0.000757556	0.00495356
ENSG00000159176	-0.345052	2.28179e-05	6.5956e-05	0.0106148
ENSG00000175183	-0.23123	0.00529566	0.00973454	0.0205481
ENSG00000175315	-0.488725	5.14198e-10	3.83792e-09	0.0175666
ENSG00000077984	-0.499684	1.81985e-10	1.52372e-09	4.2462e-06
ENSG00000121552	-0.683021	4.09981e-21	1.9921e-18	4.46762e-15
ENSG00000160213	-0.335481	3.94872e-05	0.000109347	0.00126695
ENSG00000101138	0.508666	7.55457e-11	6.82994e-10	6.12255e-09
ENSG00000101811	0.569134	9.86002e-14	1.89118e-12	4.07024e-10
ENSG00000177613	0.298831	0.000274531	0.00064671	0.00313153
ENSG00000176102	0.536127	4.35758e-12	5.31997e-11	8.26294e-09
ENSG00000149179	0.36017	9.24511e-06	2.89197e-05	6.76326e-05
ENSG00000159692	0.494566	2.96963e-10	2.37586e-09	6.69612e-08
ENSG00000175029	0.442848	2.72875e-08	1.39863e-07	3.46422e-05
ENSG00000117151	-0.449257	1.62189e-08	8.68881e-08	1.22778e-05
ENSG00000178971	0.380671	2.51778e-06	8.74474e-06	0.000108278
ENSG00000102974	0.562806	2.1062e-13	3.69905e-12	8.40352e-10
ENSG00000175826	0.394762	9.77083e-07	3.66802e-06	1.78265e-05
ENSG00000060069	0.312266	0.000138817	0.000346614	0.00105308
ENSG00000175215	0.346126	2.14324e-05	6.23097e-05	0.000941301
ENSG00000137770	0.544295	1.773e-12	2.37984e-11	3.7559e-09
ENSG00000116761	0.405885	4.4847e-07	1.79204e-06	2.44663e-05
ENSG00000134030	0.285219	0.000530101	0.00118626	0.033855
ENSG00000163599	-0.41955	1.65619e-07	7.20233e-07	0.425998
ENSG00000178585	0.376273	3.35338e-06	1.13733e-05	0.000244299
ENSG00000132792	0.529638	8.75247e-12	9.82934e-11	1.54413e-08
ENSG00000169862	0.275363	0.000836653	0.00179827	0.0012212
ENSG00000171793	0.55069	8.6201e-13	1.2731e-11	2.27963e-08
ENSG00000047230	0.648767	1.4604e-18	1.79877e-16	4.8635e-13
ENSG00000198730	0.264286	0.00136998	0.00283788	0.00700798
ENSG00000164733	-0.691906	7.81561e-22	6.32934e-19	6.69532e-13
ENSG00000109861	-0.584634	1.43246e-14	3.59398e-13	2.30491e-11
ENSG00000117984	-0.467569	3.4529e-09	2.14823e-08	1.05893e-05
ENSG00000103811	-0.612686	3.32238e-16	1.47413e-14	4.49544e-07
ENSG00000135047	-0.4607	6.23521e-09	3.64145e-08	4.30735e-07
ENSG00000256043	-0.261793	0.00152645	0.00313202	0.144942
ENSG00000163131	-0.653714	6.54999e-19	9.83613e-17	8.34183e-14
ENSG00000172543	-0.462375	5.40486e-09	3.20792e-08	2.24193e-06
ENSG00000101160	-0.653523	6.75777e-19	9.95031e-17	7.55992e-14
ENSG00000077063	0.335572	3.92863e-05	0.000108833	0.000848737
ENSG00000142544	0.521789	1.99504e-11	2.04657e-10	1.81991e-08
ENSG00000174177	0.594989	3.72499e-15	1.13359e-13	1.83916e-11
ENSG00000180891	0.491146	4.10054e-10	3.15261e-09	4.1338e-08
ENSG00000107874	0.240245	0.0037267	0.00708083	0.00915733
ENSG00000055130	0.294831	0.000334235	0.000776189	0.00214412
ENSG00000036257	0.482031	9.52671e-10	6.70226e-09	7.11004e-08
ENSG00000139842	0.476467	1.57467e-09	1.05876e-08	4.6209e-07
ENSG00000158290	0.269225	0.00110235	0.00231875	0.0135501
ENSG00000166266	0.303497	0.000217444	0.000522791	0.000605466
ENSG00000112659	0.407813	3.90713e-07	1.58338e-06	5.73477e-06
ENSG00000112514	0.324688	7.17469e-05	0.00018909	3.35921e-05
ENSG00000257923	0.403068	5.47687e-07	2.14556e-06	4.66006e-06
ENSG00000150316	0.276356	0.000799649	0.00172586	0.0104161
ENSG00000163510	0.446905	1.96555e-08	1.03828e-07	2.45293e-06
ENSG00000273559	0.474672	1.84832e-09	1.22102e-08	4.48393e-08
ENSG00000153015	0.432352	6.2527e-08	2.98056e-07	5.84026e-06
ENSG00000095485	0.253268	0.00219262	0.00436459	0.0109151
ENSG00000152404	0.370575	4.83081e-06	1.58351e-05	1.40206e-05
ENSG00000168329	-0.290024	0.000421799	0.000962969	0.0304466
ENSG00000163739	-0.386368	1.7262e-06	6.18253e-06	7.12035e-05
ENSG00000107562	-0.327999	5.9879e-05	0.000160216	0.00221353
ENSG00000156234	-0.261555	0.00154222	0.00316188	0.172865
ENSG00000145824	-0.483252	8.52183e-10	6.07743e-09	1.04144e-09
ENSG00000161921	-0.442034	2.91296e-08	1.48314e-07	1.50384e-05
ENSG00000081041	-0.33877	3.27711e-05	9.18484e-05	0.0160523
ENSG00000163734	-0.300198	0.00025651	0.000607992	0.036037
ENSG00000163735	-0.453334	1.15837e-08	6.40091e-08	2.71341e-06
ENSG00000124875	-0.433881	5.55103e-08	2.67142e-07	2.12996e-07
ENSG00000169429	-0.349222	1.78674e-05	5.2873e-05	8.14242e-05
ENSG00000163464	-0.308914	0.000165075	0.000406194	0.00290139
ENSG00000180871	-0.391073	1.2572e-06	4.62198e-06	0.000403885
ENSG00000186810	-0.392968	1.10492e-06	4.11402e-06	0.000278505
ENSG00000121966	-0.32231	8.15928e-05	0.000212959	0.0266962
ENSG00000154832	0.566668	1.32801e-13	2.4629e-12	1.32478e-10
ENSG00000168772	0.465004	4.31215e-09	2.62675e-08	1.3824e-06
ENSG00000171604	0.352141	1.50245e-05	4.51664e-05	0.000144779
ENSG00000008283	-0.287927	0.000466267	0.00105606	0.0143062
ENSG00000162144	-0.251448	0.00236515	0.004678	0.0293258
ENSG00000174151	0.238349	0.00401678	0.00757667	0.0187538
ENSG00000159348	-0.332424	4.6872e-05	0.000127926	0.32818
ENSG00000166394	-0.292565	0.000373167	0.000859346	0.0378191
ENSG00000215883	0.345792	2.18544e-05	6.34352e-05	0.000136744
ENSG00000051523	-0.54759	1.22508e-12	1.7321e-11	2.54758e-10
ENSG00000165168	-0.514954	4.01981e-11	3.85583e-10	7.11461e-09
ENSG00000179091	0.351817	1.53173e-05	4.59897e-05	0.00069638
ENSG00000161544	-0.239103	0.00389908	0.00737566	0.229281
ENSG00000083799	-0.317704	0.000104351	0.000266724	0.00145451
ENSG00000140459	-0.39368	1.05233e-06	3.92625e-06	0.135445
ENSG00000137869	-0.331178	5.02378e-05	0.000136448	0.112287
ENSG00000138061	-0.530607	7.89428e-12	8.95525e-11	0.000240983
ENSG00000119004	0.466472	3.7982e-09	2.33851e-08	8.20892e-09
ENSG00000135929	-0.291476	0.000393348	0.000903108	0.00184321
ENSG00000111012	0.472599	2.22137e-09	1.43915e-08	0.0109563
ENSG00000186684	0.423293	1.25096e-07	5.57651e-07	0.00223365
ENSG00000100197	0.277773	0.000749485	0.00162651	0.00154353
ENSG00000134716	-0.250698	0.00243977	0.00481318	0.426066
ENSG00000167600	-0.43345	5.74085e-08	2.75187e-07	1.92147e-05
ENSG00000001630	0.271168	0.00101092	0.00214217	0.0775053
ENSG00000172817	-0.280365	0.000665093	0.00145834	0.0253052
ENSG00000153310	-0.275783	0.000820814	0.00176605	0.00627948
ENSG00000173198	-0.350909	1.61683e-05	4.83357e-05	0.00221353
ENSG00000120306	-0.508435	7.72996e-11	6.97275e-10	2.61667e-06
ENSG00000105443	0.461934	5.61238e-09	3.31355e-08	9.9563e-07
ENSG00000008256	0.27516	0.000844408	0.00181387	0.0206967
ENSG00000100055	-0.620594	1.07345e-16	5.73832e-15	3.91378e-11
ENSG00000115165	-0.568917	1.01229e-13	1.93396e-12	1.85124e-09
ENSG00000162384	0.430419	7.26272e-08	3.39977e-07	4.38748e-07
ENSG00000180902	0.344118	2.40926e-05	6.93655e-05	0.00355169
ENSG00000100592	0.307679	0.00017586	0.000430987	0.000281501
ENSG00000153071	-0.588462	8.7549e-15	2.36772e-13	6.99689e-12
ENSG00000136848	0.342783	2.60294e-05	7.4267e-05	0.000125603
ENSG00000197380	0.449106	1.64206e-08	8.77368e-08	6.04646e-05
ENSG00000173402	0.370262	4.92788e-06	1.61388e-05	2.1453e-05
ENSG00000134780	0.331274	4.99702e-05	0.000135797	0.00380231
ENSG00000178149	0.278113	0.000737865	0.00160368	0.00120853
ENSG00000167657	0.30566	0.00019491	0.000472903	0.00348187
ENSG00000070190	-0.573221	5.98718e-14	1.20909e-12	4.4676e-09
ENSG00000115866	0.234574	0.00465557	0.00866169	0.0020708
ENSG00000117593	0.389394	1.40858e-06	5.1268e-06	4.18349e-05
ENSG00000123977	-0.381851	2.32991e-06	8.16399e-06	0.60191
ENSG00000204209	0.456528	8.87097e-09	5.00241e-08	4.94633e-08
ENSG00000071626	0.464292	4.58488e-09	2.77434e-08	2.14107e-05
ENSG00000006634	0.555084	5.20471e-13	8.12302e-12	3.53618e-09
ENSG00000161692	0.632041	1.97481e-17	1.37736e-15	1.01686e-09
ENSG00000155368	0.328093	5.9569e-05	0.000159504	0.00158334
ENSG00000113758	0.55315	6.50456e-13	9.92848e-12	9.19388e-09
ENSG00000138231	0.388566	1.48951e-06	5.40652e-06	8.0559e-06
ENSG00000137992	0.386734	1.68445e-06	6.0419e-06	3.42872e-05
ENSG00000145041	0.477589	1.42398e-09	9.63665e-09	2.23891e-07
ENSG00000122741	0.278429	0.000727241	0.00158224	0.00149767
ENSG00000100897	0.305721	0.000194314	0.000471535	0.0012669
ENSG00000198876	0.24526	0.0030479	0.00589638	0.000864027
ENSG00000164934	0.398342	7.62796e-07	2.91845e-06	0.000190648
ENSG00000132017	0.662041	1.64162e-19	3.3704e-17	2.63031e-10
ENSG00000163257	0.49381	3.19016e-10	2.52322e-09	3.25965e-08
ENSG00000115827	0.494642	2.94818e-10	2.3613e-09	4.44773e-08
ENSG00000119599	0.345714	2.19547e-05	6.36502e-05	0.000419763
ENSG00000139990	0.389945	1.35709e-06	4.95672e-06	4.37317e-05
ENSG00000143164	-0.35385	1.35643e-05	4.10732e-05	1.00849e-06
ENSG00000136485	0.547395	1.25232e-12	1.76377e-11	1.71537e-09
ENSG00000132716	0.276211	0.000804982	0.00173568	0.000898944
ENSG00000172992	0.299264	0.00026871	0.000634536	0.00135826
ENSG00000187323	0.281661	0.000626241	0.00138188	0.000703732
ENSG00000166341	0.577821	3.38673e-14	7.51422e-13	7.96792e-10
ENSG00000170390	0.42178	1.40176e-07	6.18071e-07	1.0567e-05
ENSG00000198924	0.356308	1.16965e-05	3.58569e-05	9.21919e-05
ENSG00000118655	0.477948	1.37866e-09	9.39097e-09	2.27967e-07
ENSG00000011465	-0.274816	0.000857687	0.00184023	0.00696975
ENSG00000272886	0.424337	1.15602e-07	5.17866e-07	6.71464e-06
ENSG00000151065	0.245078	0.00307055	0.0059339	0.00585513
ENSG00000172795	0.355426	1.23371e-05	3.76968e-05	0.000177428
ENSG00000110063	0.575955	4.27176e-14	9.09497e-13	1.77258e-09
ENSG00000080166	0.255445	0.00200121	0.00401923	0.00726726
ENSG00000204843	0.244396	0.00315627	0.006077	0.227706
ENSG00000175203	0.327034	6.31327e-05	0.000168058	0.0132055
ENSG00000132912	0.243638	0.00325414	0.00625551	0.0217675
ENSG00000166847	0.252134	0.00229875	0.00456027	0.00272939
ENSG00000179958	0.340853	2.909e-05	8.23549e-05	0.00445526
ENSG00000150401	0.638854	6.96942e-18	6.00403e-16	3.36342e-10
ENSG00000109184	0.32471	7.16608e-05	0.000188931	0.176243
ENSG00000137692	0.396796	8.49159e-07	3.22265e-06	9.04861e-05
ENSG00000077279	0.376446	3.31608e-06	1.12625e-05	0.000220998
ENSG00000169738	0.433434	5.74805e-08	2.75442e-07	5.32874e-06
ENSG00000130311	0.386553	1.70498e-06	6.10951e-06	0.000201081
ENSG00000153904	0.346685	2.07429e-05	6.04981e-05	4.29873e-05
ENSG00000213722	0.367078	6.02392e-06	1.94573e-05	4.41595e-05
ENSG00000167986	0.494988	2.85294e-10	2.29384e-09	4.63824e-07
ENSG00000100523	0.457383	8.25612e-09	4.67922e-08	2.79504e-06
ENSG00000197312	0.273443	0.00091266	0.00194814	0.011613
ENSG00000165490	0.663513	1.27959e-19	2.86962e-17	5.53019e-12
ENSG00000145358	-0.256174	0.00194052	0.00390792	0.829068
ENSG00000203797	-0.370624	4.81604e-06	1.57938e-05	0.00355399
ENSG00000244038	0.265663	0.00128996	0.00268624	0.110303
ENSG00000204580	0.328877	5.7054e-05	0.000153276	8.91562e-06
ENSG00000079785	0.507852	8.18992e-11	7.35579e-10	0.0076448
ENSG00000178105	0.480536	1.09138e-09	7.58293e-09	8.49724e-07
ENSG00000013573	0.552853	6.73067e-13	1.02308e-11	4.16497e-08
ENSG00000100201	0.367572	5.83975e-06	1.89043e-05	0.0003805
ENSG00000088205	0.457825	7.95416e-09	4.52744e-08	3.64652e-07
ENSG00000168872	0.464266	4.5952e-09	2.77943e-08	8.01612e-08
ENSG00000157349	0.481133	1.0338e-09	7.22419e-09	1.39496e-08
ENSG00000064703	0.508982	7.32132e-11	6.64113e-10	5.42601e-08
ENSG00000174243	0.423006	1.27825e-07	5.68256e-07	0.000217017
ENSG00000124228	0.520696	2.23403e-11	2.26937e-10	9.93374e-08
ENSG00000182810	0.358248	1.03971e-05	3.21984e-05	7.54372e-05
ENSG00000125485	0.529378	8.99708e-12	1.0052e-10	1.01686e-09
ENSG00000123136	0.600334	1.82337e-15	6.1526e-14	3.32232e-10
ENSG00000198563	0.443606	2.56736e-08	1.32055e-07	6.13585e-06
ENSG00000215301	0.28305	0.000586944	0.00130286	0.00230634
ENSG00000183258	0.421758	1.40409e-07	6.18911e-07	3.58889e-05
ENSG00000198231	0.454985	1.00955e-08	5.63837e-08	1.25064e-06
ENSG00000145833	0.468992	3.04993e-09	1.91964e-08	1.00538e-07
ENSG00000105671	0.595578	3.44524e-15	1.06401e-13	8.31663e-10
ENSG00000108654	0.3219	8.34134e-05	0.000217128	0.0004712
ENSG00000185163	0.577463	3.54136e-14	7.83345e-13	1.34809e-09
ENSG00000278053	0.554805	5.37557e-13	8.34502e-12	1.40184e-10
ENSG00000123064	0.349134	1.79606e-05	5.31057e-05	0.000119484
ENSG00000111364	0.52301	1.75759e-11	1.82482e-10	1.01999e-06
ENSG00000136271	0.530516	7.97082e-12	9.02802e-11	8.08083e-06
ENSG00000118197	0.382977	2.16294e-06	7.62125e-06	2.97684e-05
ENSG00000110367	0.49733	2.28184e-10	1.87288e-09	1.47545e-08
ENSG00000177030	0.369795	5.07566e-06	1.65929e-05	0.00108454
ENSG00000242612	0.310435	0.000152634	0.000378071	0.00227624
ENSG00000158796	0.54609	1.45029e-12	1.99254e-11	3.00433e-10
ENSG00000023892	-0.536772	4.0623e-12	4.99714e-11	1.70603e-09
ENSG00000140995	0.421274	1.45604e-07	6.40071e-07	1.07885e-05
ENSG00000124795	0.475243	1.75667e-09	1.16661e-08	3.58083e-05
ENSG00000081791	0.316574	0.000110776	0.000281939	0.00740156
ENSG00000205744	-0.619762	1.21079e-16	6.32607e-15	1.11836e-11
ENSG00000146966	0.384408	1.96715e-06	6.9803e-06	7.29805e-06
ENSG00000162777	-0.590011	7.1599e-15	1.96184e-13	1.38359e-10
ENSG00000105339	-0.507562	8.42804e-11	7.53715e-10	7.78343e-09
ENSG00000198837	0.428235	8.59069e-08	3.96534e-07	0.000198691
ENSG00000184014	0.318615	9.94276e-05	0.000255168	0.00114205
ENSG00000170456	0.483292	8.49054e-10	6.06105e-09	7.91741e-07
ENSG00000174839	0.274111	0.000885536	0.00189412	0.0034406
ENSG00000139726	0.379159	2.77971e-06	9.56786e-06	5.51369e-05
ENSG00000024526	0.435432	4.91656e-08	2.39375e-07	8.30687e-05
ENSG00000035499	0.58241	1.90106e-14	4.58804e-13	1.33892e-08
ENSG00000100150	0.411747	2.94104e-07	1.22037e-06	7.80999e-05
ENSG00000121690	0.238458	0.00399963	0.00754531	0.00665491
ENSG00000155792	-0.373677	3.96363e-06	1.32064e-05	0.0111008
ENSG00000121644	0.476573	1.55972e-09	1.04968e-08	0.0435068
ENSG00000160049	0.461747	5.70271e-09	3.36123e-08	3.7877e-07
ENSG00000169598	0.533821	5.59253e-12	6.63863e-11	4.16213e-08
ENSG00000185000	0.473423	2.06516e-09	1.35116e-08	3.08393e-06
ENSG00000070413	0.3259	6.71672e-05	0.00017792	0.000489992
ENSG00000128191	0.589933	7.23332e-15	1.97084e-13	7.35311e-07
ENSG00000077044	0.346353	2.11496e-05	6.15488e-05	0.00019306
ENSG00000102780	0.43382	5.5776e-08	2.68286e-07	0.000101614
ENSG00000157680	0.302469	0.000228981	0.000547548	0.0014642
ENSG00000114956	0.335337	3.98106e-05	0.000110159	0.00111512
ENSG00000172893	0.327382	6.19414e-05	0.000165279	0.00259002
ENSG00000117682	0.321652	8.45294e-05	0.000219837	0.00248614
ENSG00000228716	0.432899	5.99247e-08	2.86495e-07	6.14317e-07
ENSG00000102967	0.544974	1.6434e-12	2.23053e-11	5.37326e-10
ENSG00000095059	0.468546	3.17114e-09	1.98992e-08	5.8281e-06
ENSG00000278535	0.366641	6.19092e-06	1.99701e-05	6.47712e-05
ENSG00000167536	0.382619	2.2147e-06	7.78858e-06	5.49809e-06
ENSG00000162496	-0.359243	9.78466e-06	3.04572e-05	0.00685282
ENSG00000109016	0.297523	0.000292877	0.000686266	0.000515515
ENSG00000073737	-0.27982	0.000682069	0.00149197	0.36237
ENSG00000169084	0.316964	0.000108517	0.000276742	9.8208e-05
ENSG00000181192	0.379789	2.66769e-06	9.21056e-06	0.000309249
ENSG00000109606	0.543251	1.99152e-12	2.63731e-11	2.25647e-09
ENSG00000204560	0.46228	5.44893e-09	3.23145e-08	1.97999e-07
ENSG00000067248	0.277751	0.00075022	0.00162786	0.0052722
ENSG00000132153	0.640143	5.70645e-18	5.20381e-16	3.08248e-11
ENSG00000005100	0.560432	2.78873e-13	4.67794e-12	8.52633e-10
ENSG00000134815	0.5988	2.24125e-15	7.30889e-14	5.56894e-09
ENSG00000101452	0.587716	9.64194e-15	2.57958e-13	2.54484e-10
ENSG00000174953	0.414101	2.47702e-07	1.04357e-06	3.20916e-06
ENSG00000150990	0.464698	4.42728e-09	2.69126e-08	1.4266e-05
ENSG00000140829	0.409131	3.55372e-07	1.45065e-06	4.23207e-06
ENSG00000108406	0.325209	6.97451e-05	0.000184247	5.21759e-06
ENSG00000163214	0.586129	1.1827e-14	3.0622e-13	4.23224e-10
ENSG00000067596	0.482088	9.47751e-10	6.67087e-09	3.69671e-07
ENSG00000135829	0.63331	1.62988e-17	1.20603e-15	6.09837e-13
ENSG00000184047	0.327455	6.1695e-05	0.000164682	0.00739304
ENSG00000131504	0.239268	0.00387376	0.00733157	0.0080601
ENSG00000139734	0.473797	1.9977e-09	1.30996e-08	0.000153011
ENSG00000100697	0.256836	0.00188698	0.00380765	0.00905238
ENSG00000101191	0.566328	1.38334e-13	2.54854e-12	9.13825e-10
ENSG00000211448	-0.241849	0.0034961	0.006674	0.106657
ENSG00000197406	-0.358737	1.00916e-05	3.1339e-05	0.347668
ENSG00000160305	0.445428	2.21612e-08	1.15703e-07	7.83992e-06
ENSG00000066084	0.466073	3.93145e-09	2.41097e-08	6.06881e-06
ENSG00000151240	0.319091	9.69391e-05	0.000249441	0.0146618
ENSG00000165716	0.680303	6.72786e-21	2.88447e-18	1.05219e-11
ENSG00000187773	0.403527	5.30226e-07	2.08556e-06	6.50156e-05
ENSG00000176490	0.390825	1.27848e-06	4.69076e-06	0.000240716
ENSG00000165023	0.26265	0.00147095	0.00302554	0.157182
ENSG00000162595	-0.282522	0.000601625	0.00133159	0.031701
ENSG00000083520	0.401247	6.22645e-07	2.41391e-06	7.70945e-05
ENSG00000166938	0.269207	0.00110323	0.00231961	0.00265576
ENSG00000144535	0.526851	1.17548e-11	1.27303e-10	3.83265e-07
ENSG00000162946	0.423398	1.24102e-07	5.53561e-07	8.25931e-05
ENSG00000140323	0.362093	8.21385e-06	2.58883e-05	0.00449399
ENSG00000204624	0.434887	5.13104e-08	2.49234e-07	3.12565e-05
ENSG00000130826	0.549164	1.02529e-12	1.48565e-11	1.2116e-08
ENSG00000107984	-0.343141	2.54958e-05	7.29888e-05	9.67774e-05
ENSG00000104901	0.231506	0.00524011	0.00964092	0.101294
ENSG00000150768	0.350151	1.6912e-05	5.03217e-05	0.000244026
ENSG00000186047	-0.535104	4.86894e-12	5.87538e-11	1.23428e-09
ENSG00000075711	0.308306	0.000170302	0.00041814	0.00306484
ENSG00000082458	0.27478	0.000859096	0.00184271	0.00834693
ENSG00000132535	0.25993	0.00165388	0.00337354	0.718695
ENSG00000151208	0.280972	0.000646634	0.00142236	0.00151441
ENSG00000080845	0.467312	3.53103e-09	2.19402e-08	8.60116e-07
ENSG00000126787	0.560795	2.67171e-13	4.52876e-12	2.11052e-08
ENSG00000198719	0.486526	6.30562e-10	4.60968e-09	0.151052
ENSG00000090932	0.453025	1.18854e-08	6.53543e-08	0.000607682
ENSG00000119689	0.426098	1.01138e-07	4.58853e-07	3.32044e-05
ENSG00000105341	0.417699	1.90036e-07	8.16912e-07	7.05098e-06
ENSG00000125375	0.344924	2.29895e-05	6.63862e-05	8.37154e-05
ENSG00000178028	0.658312	3.06736e-19	5.32297e-17	3.97259e-13
ENSG00000104936	0.454235	1.07473e-08	5.97494e-08	1.83404e-05
ENSG00000135164	0.486215	6.48983e-10	4.73011e-09	1.04688e-06
ENSG00000185800	0.49108	4.12615e-10	3.16562e-09	2.3717e-07
ENSG00000104093	0.306579	0.000186009	0.000453346	0.034586
ENSG00000138346	0.548081	1.15901e-12	1.64828e-11	8.43453e-07
ENSG00000243667	0.306253	0.000189122	0.000459932	0.00243512
ENSG00000165506	0.542447	2.17754e-12	2.84937e-11	1.22618e-08
ENSG00000164818	0.310763	0.000150071	0.000372356	8.86439e-05
ENSG00000162643	-0.284082	0.000559253	0.00124573	0.212178
ENSG00000069345	0.309355	0.000161368	0.000398082	0.00148637
ENSG00000103423	0.458758	7.35174e-09	4.22247e-08	3.35072e-06
ENSG00000090520	0.321612	8.47122e-05	0.000220273	0.00202838
ENSG00000137094	0.440263	3.35579e-08	1.68851e-07	2.17192e-07
ENSG00000007923	0.451921	1.30237e-08	7.11037e-08	7.76901e-06
ENSG00000104129	0.442452	2.81691e-08	1.43926e-07	8.89619e-05
ENSG00000170464	0.450329	1.48521e-08	8.0304e-08	3.02603e-07
ENSG00000105821	0.428555	8.38268e-08	3.87919e-07	7.81365e-06
ENSG00000170946	0.247665	0.0027639	0.00539565	0.00281361
ENSG00000168259	0.442587	2.78662e-08	1.42579e-07	6.28147e-07
ENSG00000126698	0.30014	0.000257256	0.000609462	0.00907228
ENSG00000213551	0.507369	8.59049e-11	7.66362e-10	1.17901e-06
ENSG00000213918	0.517596	3.07184e-11	3.02965e-10	3.34918e-08
ENSG00000013563	-0.478845	1.2717e-09	8.71125e-09	3.74134e-06
ENSG00000167968	0.336189	3.79414e-05	0.000105347	0.000163002
ENSG00000105612	-0.419492	1.66332e-07	7.23122e-07	7.88104e-06
ENSG00000179532	0.320629	8.92977e-05	0.00023133	0.00323444
ENSG00000087470	0.351687	1.5437e-05	4.6311e-05	0.0107701
ENSG00000079805	0.283752	0.000567971	0.00126305	0.00494228
ENSG00000130816	0.58508	1.35301e-14	3.43358e-13	1.03242e-09
ENSG00000119772	0.528037	1.03713e-11	1.14273e-10	8.14176e-05
ENSG00000088305	0.564078	1.81052e-13	3.23431e-12	2.02885e-07
ENSG00000123992	0.270844	0.00102567	0.00217029	0.000347437
ENSG00000101457	0.364303	7.1633e-06	2.28339e-05	1.11946e-05
ENSG00000067334	0.271019	0.00101768	0.00215495	0.0143325
ENSG00000134516	-0.576233	4.12719e-14	8.84735e-13	1.55439e-10
ENSG00000147459	-0.539436	3.03597e-12	3.8217e-11	7.34728e-09
ENSG00000130158	0.302517	0.000228438	0.00054643	0.00545664
ENSG00000116641	0.271393	0.00100079	0.00212277	0.000971578
ENSG00000107099	-0.525657	1.33277e-11	1.42328e-10	2.59793e-07
ENSG00000129932	0.307882	0.000174043	0.000426676	0.00918939
ENSG00000147443	-0.465418	4.1607e-09	2.54194e-08	5.34653e-08
ENSG00000146094	-0.535851	4.48985e-12	5.46554e-11	3.23021e-09
ENSG00000125170	0.325995	6.6822e-05	0.000177186	0.00373069
ENSG00000101134	0.24274	0.00337371	0.00646321	0.00277413
ENSG00000175283	0.295076	0.000330254	0.000767801	0.000248752
ENSG00000167130	0.515449	3.82312e-11	3.68582e-10	1.75698e-08
ENSG00000159147	0.407732	3.92973e-07	1.591e-06	0.00133479
ENSG00000083097	0.324045	7.42944e-05	0.000195309	0.00114944
ENSG00000104885	0.606629	7.72799e-16	3.07789e-14	4.0188e-08
ENSG00000172269	0.362651	7.93588e-06	2.50827e-05	0.000257069
ENSG00000166171	-0.255507	0.00199596	0.00400924	0.486242
ENSG00000167261	-0.546665	1.35956e-12	1.88387e-11	1.22964e-10
ENSG00000011332	0.484623	7.51515e-10	5.42587e-09	4.08691e-06
ENSG00000133884	0.677806	1.0555e-20	3.97944e-18	1.44055e-14
ENSG00000205683	0.25496	0.00204244	0.00409753	0.00689401
ENSG00000108963	0.514349	4.27382e-11	4.06124e-10	8.501e-08
ENSG00000132768	0.651949	8.73413e-19	1.22421e-16	2.59361e-12
ENSG00000117543	0.332685	4.61934e-05	0.000126405	0.00459691
ENSG00000134146	0.310704	0.000150524	0.000373289	0.00145116
ENSG00000148399	0.629765	2.78053e-17	1.80946e-15	1.28454e-11
ENSG00000000419	0.247653	0.00276526	0.00539759	0.0176511
ENSG00000136908	0.380772	2.50122e-06	8.69345e-06	1.67776e-06
ENSG00000254986	0.363754	7.41163e-06	2.35328e-05	4.85354e-05
ENSG00000197635	-0.28459	0.000546044	0.00121913	0.00420913
ENSG00000130226	0.44543	2.21576e-08	1.15703e-07	9.27242e-07
ENSG00000142002	0.313462	0.000130432	0.000327302	0.00333811
ENSG00000143196	-0.360974	8.79983e-06	2.76098e-05	0.0967896
ENSG00000177990	0.40687	4.1801e-07	1.68138e-06	0.00016091
ENSG00000178904	0.349901	1.71636e-05	5.10078e-05	0.000804629
ENSG00000156162	0.316298	0.000112401	0.000285397	0.000256922
ENSG00000188641	-0.458967	7.22287e-09	4.155e-08	2.86734e-07
ENSG00000151640	0.429681	7.68781e-08	3.58838e-07	5.43506e-06
ENSG00000157851	0.464944	4.33464e-09	2.63935e-08	3.55058e-07
ENSG00000117505	0.280893	0.000648991	0.00142733	0.00914467
ENSG00000136048	-0.354455	1.30801e-05	3.97226e-05	0.000904946
ENSG00000156171	-0.304854	0.000203041	0.000490152	0.000308264
ENSG00000162490	0.352521	1.46875e-05	4.42355e-05	7.29297e-05
ENSG00000171962	0.231086	0.00532507	0.00977997	0.114555
ENSG00000149295	0.309585	0.000159476	0.000393747	0.00856055
ENSG00000108591	0.475814	1.66934e-09	1.11317e-08	2.54083e-05
ENSG00000113360	0.492131	3.73792e-10	2.90756e-09	4.44968e-07
ENSG00000134755	-0.557109	4.11505e-13	6.59903e-12	1.37166e-11
ENSG00000171587	0.434526	5.27843e-08	2.55712e-07	2.76288e-05
ENSG00000177103	0.248043	0.0027215	0.00531687	0.024776
ENSG00000136982	0.602321	1.39353e-15	4.91853e-14	8.77285e-08
ENSG00000111817	-0.490167	4.49448e-10	3.41229e-09	3.80771e-08
ENSG00000171451	0.586258	1.16331e-14	3.02275e-13	8.65034e-10
ENSG00000149636	0.448009	1.79638e-08	9.56038e-08	6.89239e-06
ENSG00000125821	0.463904	4.74049e-09	2.85428e-08	2.24668e-07
ENSG00000143476	0.5851	1.34953e-14	3.43318e-13	9.80459e-10
ENSG00000047579	0.234479	0.00467267	0.00869016	0.00825014
ENSG00000104047	0.332924	4.55803e-05	0.000124845	0.0021354
ENSG00000135144	0.333379	4.4437e-05	0.000121965	0.000209233
ENSG00000178498	0.517413	3.12999e-11	3.07866e-10	0.0110386
ENSG00000168393	0.470022	2.78705e-09	1.76946e-08	8.83986e-06
ENSG00000137857	0.25804	0.0017929	0.00363492	0.440564
ENSG00000169718	0.342198	2.69236e-05	7.66682e-05	0.000354752
ENSG00000167264	0.408872	3.62071e-07	1.47531e-06	9.50881e-06
ENSG00000141994	0.631932	2.00743e-17	1.39345e-15	1.03215e-11
ENSG00000120129	-0.461221	5.96477e-09	3.49753e-08	3.94098e-05
ENSG00000143507	0.25492	0.0020459	0.0041039	0.0301745
ENSG00000081721	0.468303	3.23915e-09	2.02822e-08	2.47027e-07
ENSG00000149599	0.323305	7.73285e-05	0.000202664	7.83378e-05
ENSG00000111266	0.416519	2.07361e-07	8.86941e-07	2.1138e-05
ENSG00000162999	0.277852	0.000746769	0.00162158	0.00789399
ENSG00000158050	-0.246778	0.00286571	0.00557648	0.193532
ENSG00000158716	-0.527286	1.12288e-11	1.22425e-10	4.95017e-08
ENSG00000133878	0.309357	0.000161351	0.000398082	0.0252498
ENSG00000188542	0.301845	0.000236264	0.000563301	0.000485187
ENSG00000184545	0.305564	0.000195867	0.000474751	0.0308847
ENSG00000130829	0.235698	0.00445644	0.00833161	0.0788644
ENSG00000128951	0.417062	1.99212e-07	8.54092e-07	2.0082e-05
ENSG00000107404	0.502024	1.45087e-10	1.23392e-09	2.27967e-07
ENSG00000004975	0.611043	4.18442e-16	1.82079e-14	2.19751e-10
ENSG00000161202	0.565968	1.44439e-13	2.63125e-12	3.12812e-10
ENSG00000204348	0.541714	2.36192e-12	3.06315e-11	5.31319e-10
ENSG00000141627	0.242066	0.0034659	0.00662155	0.0058701
ENSG00000197102	0.443075	2.67938e-08	1.37477e-07	4.16496e-06
ENSG00000077380	0.379481	2.72191e-06	9.39106e-06	6.25008e-05
ENSG00000144635	0.449102	1.64261e-08	8.77368e-08	4.06826e-06
ENSG00000135720	0.345177	2.26528e-05	6.55699e-05	0.000293728
ENSG00000187240	0.279655	0.000687284	0.0015018	0.001122
ENSG00000126870	0.3882	1.52665e-06	5.52758e-06	3.24623e-05
ENSG00000119333	0.415454	2.24292e-07	9.53487e-07	3.33198e-06
ENSG00000264364	0.283076	0.000586227	0.00130147	0.0012221
ENSG00000168589	-0.249438	0.00257002	0.00504147	0.644333
ENSG00000184786	0.396695	8.55086e-07	3.24092e-06	0.0429623
ENSG00000165169	-0.421119	1.47303e-07	6.46952e-07	1.16505e-05
ENSG00000188396	-0.348085	1.91066e-05	5.61753e-05	0.236259
ENSG00000152760	-0.310123	0.000155109	0.000383875	0.75244
ENSG00000157540	0.421937	1.38535e-07	6.11763e-07	2.21608e-05
ENSG00000105204	0.42804	8.72001e-08	4.01363e-07	2.24839e-06
ENSG00000127334	0.355719	1.21204e-05	3.7102e-05	0.00172831
ENSG00000135636	-0.282811	0.000593545	0.00131591	1.74139e-05
ENSG00000089091	0.40234	5.76542e-07	2.24953e-06	1.70202e-05
ENSG00000134874	0.520808	2.2082e-11	2.2447e-10	1.39979e-07
ENSG00000101412	0.548265	1.1351e-12	1.62538e-11	8.68499e-07
ENSG00000007968	0.558393	3.54225e-13	5.77577e-12	2.8576e-08
ENSG00000112242	0.415707	2.20151e-07	9.36703e-07	0.000295543
ENSG00000205250	0.345034	2.28419e-05	6.60125e-05	0.000807513
ENSG00000133740	0.476421	1.5812e-09	1.06267e-08	4.4797e-08
ENSG00000169016	0.553852	6.00018e-13	9.25552e-12	9.36041e-10
ENSG00000165891	0.405724	4.5364e-07	1.8122e-06	0.000810321
ENSG00000129173	0.503284	1.28325e-10	1.1049e-09	2.67508e-06
ENSG00000167967	0.660563	2.10526e-19	3.88461e-17	3.2797e-11
ENSG00000145088	-0.425509	1.05772e-07	4.7794e-07	0.000106964
ENSG00000103356	0.422419	1.33602e-07	5.92128e-07	1.01119e-05
ENSG00000088881	0.612426	3.44594e-16	1.52216e-14	9.02352e-11
ENSG00000105246	-0.556614	4.35875e-13	6.93641e-12	8.56794e-09
ENSG00000117395	0.276465	0.000795707	0.00171837	0.00533732
ENSG00000147155	0.298144	0.000284032	0.000667257	0.00734166
ENSG00000123179	0.246418	0.00290799	0.00565423	0.0137878
ENSG00000104823	0.375408	3.54594e-06	1.1943e-05	2.968e-05
ENSG00000134463	-0.372379	4.30691e-06	1.42718e-05	3.81772e-05
ENSG00000127884	-0.27277	0.000940787	0.00200348	0.0300436
ENSG00000167969	0.451601	1.33725e-08	7.28987e-08	3.04616e-06
ENSG00000198721	0.243007	0.00333773	0.00640184	0.00727785
ENSG00000143369	-0.294845	0.000334005	0.00077578	0.00239434
ENSG00000130159	0.529087	9.27994e-12	1.0342e-10	5.49667e-09
ENSG00000114346	0.552419	7.07442e-13	1.06643e-11	1.45714e-08
ENSG00000179151	0.593154	4.74607e-15	1.38367e-13	9.67608e-11
ENSG00000038358	0.543428	1.95271e-12	2.59714e-11	1.08197e-08
ENSG00000107223	0.254037	0.00212311	0.00424302	0.00112274
ENSG00000164176	-0.398294	7.6536e-07	2.92672e-06	2.39889e-05
ENSG00000136160	0.440669	3.24888e-08	1.64156e-07	3.42122e-05
ENSG00000107938	0.48264	9.01138e-10	6.37664e-09	4.5283e-06
ENSG00000074266	0.452948	1.1961e-08	6.56709e-08	2.36398e-07
ENSG00000203791	0.262995	0.00144906	0.00298643	0.0245917
ENSG00000123427	0.278374	0.000729058	0.00158572	0.0022514
ENSG00000284753	0.24331	0.00329729	0.00633063	0.056458
ENSG00000104529	0.528872	9.49417e-12	1.05325e-10	6.1206e-07
ENSG00000167658	0.424353	1.15462e-07	5.17554e-07	1.61291e-05
ENSG00000118894	0.517525	3.09418e-11	3.0455e-10	2.78968e-09
ENSG00000132394	0.548088	1.15803e-12	1.64828e-11	3.59716e-08
ENSG00000122547	0.462961	5.1401e-09	3.062e-08	1.66966e-05
ENSG00000140025	0.294182	0.00034498	0.000799106	0.000844796
ENSG00000203965	0.441552	3.0277e-08	1.53833e-07	1.7017e-06
ENSG00000115380	-0.398786	7.39568e-07	2.83627e-06	0.000259343
ENSG00000140598	0.292573	0.000373022	0.000859147	0.00146418
ENSG00000099617	0.583026	1.75826e-14	4.31484e-13	6.47038e-09
ENSG00000090776	0.473632	2.02713e-09	1.32747e-08	0.00753365
ENSG00000132294	-0.323723	7.55996e-05	0.000198418	0.00019494
ENSG00000100842	0.429878	7.57202e-08	3.5366e-07	7.43553e-06
ENSG00000108883	0.40531	4.67216e-07	1.86133e-06	3.27697e-05
ENSG00000198759	-0.294489	0.000339851	0.000788855	0.439684
ENSG00000241404	0.431962	6.44488e-08	3.06615e-07	1.72544e-05
ENSG00000146648	0.418831	1.74725e-07	7.56676e-07	9.78118e-05
ENSG00000135766	0.352844	1.44061e-05	4.34688e-05	0.00067204
ENSG00000269858	0.245061	0.00307255	0.00593619	0.00469561
ENSG00000179388	-0.242502	0.00340593	0.00651808	0.0379483
ENSG00000173442	-0.263669	0.00140729	0.00290774	0.0016335
ENSG00000110047	0.328709	5.75872e-05	0.000154538	0.0112123
ENSG00000181090	0.607578	6.77875e-16	2.72966e-14	2.08154e-10
ENSG00000204371	0.618085	1.54147e-16	7.8021e-15	2.27365e-11
ENSG00000149547	0.458088	7.77944e-09	4.44187e-08	6.23594e-08
ENSG00000176396	0.47818	1.35028e-09	9.21056e-09	7.49391e-07
ENSG00000176401	0.378572	2.88823e-06	9.9203e-06	6.84747e-05
ENSG00000175376	0.459671	6.80493e-09	3.94259e-08	3.15815e-07
ENSG00000173674	0.233928	0.00477344	0.00886401	0.0417708
ENSG00000144895	0.323856	7.50586e-05	0.000197105	0.00063632
ENSG00000086232	0.41817	1.83522e-07	7.91481e-07	8.4796e-07
ENSG00000055332	0.359434	9.67109e-06	3.01552e-05	0.00145155
ENSG00000172071	0.387388	1.61228e-06	5.8124e-06	0.000309249
ENSG00000111361	0.573501	5.78495e-14	1.1794e-12	4.26079e-09
ENSG00000119718	0.339671	3.11286e-05	8.75648e-05	6.99638e-05
[truncated: 5,951 more rows]

## Sheet: Coex_modules
node	degree	betweenness	closeness	ModuleNumber
ENSG00000036549	1695	3103.51	0.611	36
ENSG00000074755	2092	2655.84	0.65	36
ENSG00000162378	2232	2697.07	0.662	36
ENSG00000070476	1863	3812.9	0.628	36
ENSG00000198455	2625	4757.94	0.704	36
ENSG00000198205	2195	3271.05	0.659	36
ENSG00000163808	2110	2436.79	0.649	36
ENSG00000147274	546	5028.58	0.669	7
ENSG00000086827	2540	4890.78	0.693	36
ENSG00000153975	262	80.724	0.495	36
ENSG00000185453	903	605.851	0.55	36
ENSG00000214655	653	2076.78	0.632	8
ENSG00000162415	1249	616.223	0.576	36
ENSG00000132003	1936	2669.59	0.632	36
ENSG00000143889	509	5767.84	0.645	7
ENSG00000168612	778	537.552	0.538	36
ENSG00000137185	1254	1031.96	0.573	36
ENSG00000131848	110	17.926	0.471	36
ENSG00000140987	1925	3306.76	0.633	36
ENSG00000165490	485	2552.66	0.642	7
ENSG00000004700	1047	1870.46	0.559	36
ENSG00000186814	2554	4551.02	0.697	36
ENSG00000140265	2750	5142.88	0.718	36
ENSG00000136527	449	2339.85	0.625	7
ENSG00000197037	2674	5465.87	0.709	36
ENSG00000187987	2382	3148.64	0.678	36
ENSG00000182318	1966	2737.58	0.635	36
ENSG00000166529	1997	3247.67	0.639	36
ENSG00000121903	2287	3209	0.668	36
ENSG00000176371	1632	1075.83	0.605	36
ENSG00000005175	641	877.177	0.528	36
ENSG00000121413	40	6.005	0.463	8
ENSG00000113456	464	2366.69	0.625	7
ENSG00000005238	25	3.473	0.433	36
ENSG00000158691	1379	1496.53	0.585	36
ENSG00000121988	2578	3431.69	0.698	36
ENSG00000116120	447	2071.54	0.625	7
ENSG00000019995	2137	5745.98	0.653	36
ENSG00000109917	334	40.918	0.505	36
ENSG00000005700	1357	1337.33	0.584	36
ENSG00000183579	928	681.448	0.553	36
ENSG00000005810	1089	590.859	0.564	36
ENSG00000167613	579	497.291	0.906	67
ENSG00000005882	258	334.745	0.5	36
ENSG00000005889	1189	1403.2	0.572	36
ENSG00000186187	208	132.437	0.519	8
ENSG00000117174	1910	1422.21	0.631	36
ENSG00000006062	73	9.366	0.476	36
ENSG00000136682	1001	588.184	0.556	36
ENSG00000079616	1728	1576.88	0.613	36
ENSG00000120802	432	1818.94	0.622	7
ENSG00000167232	2400	4500.5	0.679	36
ENSG00000183763	1114	582.55	0.56	36
ENSG00000214029	857	363.17	0.545	36
ENSG00000213793	161	20.797	0.49	36
ENSG00000221923	46	9.885	0.459	36
ENSG00000234284	560	371.057	0.525	36
ENSG00000181666	1435	2198.26	0.589	36
ENSG00000261221	930	973.33	0.547	36
ENSG00000106479	506	869.653	0.588	8
ENSG00000236609	1504	2966.82	0.596	36
ENSG00000178917	1475	822.422	0.593	36
ENSG00000267041	1142	786.109	0.563	36
ENSG00000183814	444	1670.01	0.622	7
ENSG00000168883	441	2834.04	0.62	7
ENSG00000223547	184	11.376	0.48	36
ENSG00000006831	90	819.354	0.475	36
ENSG00000176723	47	2.137	0.472	36
ENSG00000197608	530	420.588	0.591	8
ENSG00000198040	1542	1382.81	0.599	36
ENSG00000022976	431	292.575	0.566	8
ENSG00000144231	436	1662.96	0.619	7
ENSG00000196267	672	538.105	0.531	36
ENSG00000127903	730	824.643	0.532	36
ENSG00000198783	2159	2356.85	0.655	36
ENSG00000167766	347	386.606	0.515	8
ENSG00000185869	2167	3499.39	0.655	36
ENSG00000151612	2644	4585.64	0.706	36
ENSG00000197933	598	157.069	0.524	36
ENSG00000102984	478	1650.75	0.588	8
ENSG00000143621	429	1671.49	0.617	7
ENSG00000204514	429	578.497	0.568	8
ENSG00000198346	808	157.273	0.541	36
ENSG00000197779	2952	5641.58	0.743	36
ENSG00000198482	591	265.486	0.529	36
ENSG00000204524	1992	2505.16	0.639	36
ENSG00000008130	770	546.114	0.541	36
ENSG00000048405	2151	3783.1	0.654	36
ENSG00000278129	1982	3325.49	0.636	36
ENSG00000135624	418	3668.07	0.617	7
ENSG00000188227	464	793.946	0.582	8
ENSG00000180884	1349	1331.05	0.582	36
ENSG00000173875	1246	1243.05	0.574	36
ENSG00000197863	399	186.086	0.513	36
ENSG00000196152	1474	860.48	0.594	36
ENSG00000198556	490	275.705	0.565	8
ENSG00000165526	419	3439.92	0.615	7
ENSG00000197362	2374	4094.68	0.675	36
ENSG00000197162	981	597.008	0.553	36
ENSG00000179922	353	180.861	0.494	36
ENSG00000009307	1591	2094.06	0.603	36
ENSG00000009335	966	771.789	0.554	36
ENSG00000204946	602	739.245	0.611	8
ENSG00000196597	2464	3896.83	0.687	36
ENSG00000128000	366	1156.68	0.559	8
ENSG00000197782	2105	3215.98	0.65	36
ENSG00000170100	1758	1052.34	0.618	36
ENSG00000196453	2064	2711.56	0.644	36
ENSG00000152443	557	412.224	0.522	36
ENSG00000196456	1113	800.289	0.562	36
ENSG00000196391	504	1316.52	0.596	8
ENSG00000152439	1361	1305.97	0.583	36
ENSG00000197128	1551	1653.88	0.6	36
ENSG00000198146	2366	4122.68	0.676	36
ENSG00000150776	418	3138.83	0.615	7
ENSG00000169957	1946	2671.01	0.634	36
ENSG00000196214	2010	2005.05	0.641	36
ENSG00000196417	591	616.558	0.525	36
ENSG00000169951	1933	1949.28	0.632	36
ENSG00000197054	248	29.087	0.515	8
ENSG00000160336	606	693.572	0.527	36
ENSG00000065029	499	1268.07	0.591	8
ENSG00000186376	1568	2696.95	0.602	36
ENSG00000010818	881	726.12	0.548	36
ENSG00000162086	584	1177.16	0.613	8
ENSG00000186230	675	536.084	0.528	36
ENSG00000169955	508	547.005	0.523	36
ENSG00000181220	2031	3863.17	0.642	36
ENSG00000139651	2875	6051.37	0.733	36
ENSG00000185252	495	2436.33	0.595	8
ENSG00000172687	284	698.994	0.539	8
ENSG00000237440	392	869.464	0.569	8
ENSG00000234444	2584	4291.35	0.699	36
ENSG00000183850	232	2.182	0.491	36
ENSG00000213967	112	39.946	0.478	8
ENSG00000196081	1744	1500.76	0.614	36
ENSG00000182903	2464	4936.52	0.687	36
ENSG00000011405	725	1397.5	0.535	36
ENSG00000250312	55	0.75	0.476	36
ENSG00000160352	254	8.725	0.499	36
ENSG00000178665	361	18.572	0.508	36
ENSG00000147180	682	5423.51	0.645	8
ENSG00000197951	1072	816.879	0.557	36
ENSG00000182141	576	198.857	0.525	36
ENSG00000181135	2035	1701	0.643	36
ENSG00000164684	2276	1942.47	0.666	36
ENSG00000109805	418	1445.47	0.613	7
ENSG00000121152	1527	1028.15	0.596	36
ENSG00000187792	1366	2296.3	0.584	36
ENSG00000147789	1121	341.708	0.565	36
ENSG00000012660	24	0.692	0.441	36
ENSG00000196110	402	510.396	0.511	36
ENSG00000143067	267	1072.51	0.537	8
ENSG00000185730	2054	1816.86	0.644	36
ENSG00000171163	658	913.957	0.616	8
ENSG00000198429	176	11.497	0.479	36
ENSG00000013374	316	150.418	0.506	36
ENSG00000156853	2789	6435.72	0.722	36
ENSG00000143373	2845	7627.54	0.729	36
ENSG00000197124	1632	1474.39	0.605	36
ENSG00000196172	34	244.851	0.443	8
ENSG00000133119	419	1172.87	0.612	7
ENSG00000181450	2115	1771.64	0.65	36
ENSG00000197928	289	51.425	0.499	36
ENSG00000163535	410	1101.93	0.61	7
ENSG00000251192	1579	2426.93	0.603	36
ENSG00000014123	520	520.683	0.52	36
ENSG00000171161	1010	493.178	0.556	36
ENSG00000083814	504	546.942	0.515	36
ENSG00000158402	397	1252.15	0.608	7
ENSG00000188295	1107	434.685	0.562	36
ENSG00000014919	103	39.994	0.474	36
ENSG00000167394	1766	1531.96	0.617	36
ENSG00000198046	1138	1668	0.567	36
ENSG00000197497	79	4.058	0.46	36
ENSG00000015676	353	183.113	0.511	36
ENSG00000016391	225	151.058	0.498	36
ENSG00000017260	662	555.083	0.53	36
ENSG00000179195	2014	4288.46	0.641	36
ENSG00000182983	618	1173.34	0.621	8
ENSG00000018510	1626	1803.66	0.606	36
ENSG00000018610	101	5.033	0.483	36
ENSG00000144792	1891	1328.82	0.63	36
ENSG00000274349	172	182.593	0.493	36
ENSG00000197343	436	405.437	0.516	36
ENSG00000175105	1998	2855.47	0.64	36
ENSG00000161914	768	646.741	0.533	36
ENSG00000198740	1742	1020.36	0.618	36
ENSG00000112029	408	1359.01	0.608	7
ENSG00000167395	2447	4872.23	0.685	36
ENSG00000020577	301	103.082	0.505	36
ENSG00000122482	2706	5676.2	0.713	36
ENSG00000035499	403	1492.3	0.608	7
ENSG00000075292	2571	3941.63	0.698	36
ENSG00000102870	2992	7482.12	0.747	36
ENSG00000197483	951	617.87	0.547	36
ENSG00000197372	423	4879.9	0.607	7
ENSG00000197566	1969	1362.52	0.636	36
ENSG00000183309	2900	5134.09	0.736	36
ENSG00000022567	213	14.641	0.491	36
ENSG00000172888	475	465.3	0.577	8
ENSG00000177842	2104	2438.29	0.649	36
ENSG00000177873	2176	2619.6	0.658	36
ENSG00000136982	407	1298.36	0.607	7
ENSG00000197619	966	882.768	0.554	36
ENSG00000119203	421	2031.66	0.607	7
ENSG00000101361	399	4069.94	0.606	7
ENSG00000213020	1347	783.144	0.583	36
ENSG00000144580	402	1876.53	0.605	7
ENSG00000167554	51	0.74	0.465	36
ENSG00000180357	2603	3722.24	0.701	36
ENSG00000168916	2552	5100.36	0.696	36
ENSG00000198182	1509	1549.13	0.595	36
ENSG00000166704	1134	1280.4	0.565	36
ENSG00000196458	2241	2738.92	0.664	36
ENSG00000077312	830	344.984	0.534	36
ENSG00000167962	2269	3493.91	0.665	36
ENSG00000025772	10	1.421	0.433	36
ENSG00000167981	1878	2436.08	0.63	36
ENSG00000172748	197	61.145	0.489	36
ENSG00000272602	841	135.094	0.544	36
ENSG00000180626	2034	4583.66	0.644	36
ENSG00000166716	2270	5288.19	0.667	36
ENSG00000164048	542	2285.14	0.605	8
ENSG00000269343	173	8.782	0.475	8
ENSG00000198466	529	602.833	0.593	8
ENSG00000083828	271	44.071	0.491	36
ENSG00000245680	1815	2594.57	0.622	36
ENSG00000196967	2686	5475.74	0.711	36
ENSG00000028528	166	9.555	0.496	36
ENSG00000104064	423	1823.82	0.604	7
ENSG00000198440	551	480.279	0.522	36
ENSG00000150753	396	2047.76	0.604	7
ENSG00000218891	643	319.663	0.518	36
ENSG00000161551	211	242.493	0.501	8
ENSG00000105732	1379	985.398	0.584	36
ENSG00000030419	732	428.261	0.538	36
ENSG00000189144	634	289.464	0.531	36
ENSG00000031003	481	163.464	0.518	36
ENSG00000180938	1264	889.811	0.577	36
ENSG00000180479	779	507.871	0.54	36
ENSG00000171827	1137	1298.74	0.567	36
ENSG00000196437	1237	1012.25	0.574	36
ENSG00000198453	1241	1792.33	0.575	36
ENSG00000032444	276	77.187	0.495	36
ENSG00000189042	1313	2022.86	0.579	36
ENSG00000186017	1230	929.82	0.573	36
ENSG00000196357	497	116.811	0.512	36
ENSG00000143493	399	1951.7	0.603	7
ENSG00000171466	2203	3795.03	0.659	36
ENSG00000033327	1256	934.499	0.576	36
ENSG00000135476	1889	1780.83	0.628	36
ENSG00000033800	2143	3299.04	0.654	36
ENSG00000144554	1546	1013.82	0.598	36
ENSG00000140525	1892	1711.24	0.628	36
ENSG00000130544	449	131.065	0.512	36
ENSG00000186300	1851	2188.19	0.625	36
ENSG00000172006	1848	2033.85	0.626	36
ENSG00000204519	1820	1983.54	0.622	36
ENSG00000035687	433	221.716	0.51	36
ENSG00000251369	2158	2823.53	0.655	36
ENSG00000121406	1740	2378.15	0.615	36
ENSG00000188785	1590	2366.56	0.602	36
ENSG00000152433	224	59.14	0.515	8
ENSG00000187187	458	1180.25	0.574	8
ENSG00000198131	24	0.097	0.428	36
ENSG00000178229	1563	1385.4	0.599	36
ENSG00000037749	1497	1722.62	0.596	36
ENSG00000074657	2248	2280.43	0.664	36
ENSG00000131351	390	2480.38	0.601	7
ENSG00000186020	1412	1632	0.588	36
ENSG00000167555	521	384.22	0.523	36
ENSG00000066557	427	2745.74	0.601	7
ENSG00000167625	1271	1161.11	0.576	36
ENSG00000203326	233	51.54	0.503	36
ENSG00000198795	1128	1746.14	0.567	36
ENSG00000175322	377	1073.4	0.564	8
ENSG00000039319	1608	1776.3	0.605	36
ENSG00000039523	789	433.297	0.54	36
ENSG00000039560	652	945.989	0.528	36
ENSG00000177853	1596	1959.82	0.605	36
ENSG00000197363	392	278.348	0.558	8
ENSG00000101493	517	38.067	0.52	36
ENSG00000144026	591	650.656	0.604	8
ENSG00000040531	106	38.746	0.484	36
ENSG00000163795	1043	585.815	0.558	36
ENSG00000040933	1601	2076.79	0.606	36
ENSG00000196700	2304	3425.22	0.669	36
ENSG00000243943	1386	1113.92	0.586	36
ENSG00000081386	2799	5970.29	0.723	36
ENSG00000168813	3002	8496.81	0.748	36
ENSG00000081665	877	477.636	0.546	36
ENSG00000142731	2024	2126.02	0.641	36
ENSG00000121058	417	2271.73	0.601	7
ENSG00000186446	1034	513.37	0.559	36
ENSG00000103199	1993	3393.96	0.639	36
ENSG00000044115	959	1503.35	0.554	36
ENSG00000174586	1095	1879.73	0.564	36
ENSG00000162714	2171	2741.23	0.654	36
ENSG00000196268	2088	3239.12	0.649	36
ENSG00000046653	66	51.645	0.463	36
ENSG00000046889	100	10.87	0.479	36
ENSG00000047056	1140	1176.9	0.567	36
ENSG00000177599	678	243.854	0.528	36
ENSG00000188033	1275	788.693	0.577	36
ENSG00000047249	6	0.368	0.386	36
ENSG00000140534	2090	2569.56	0.647	36
ENSG00000169679	386	1086.52	0.6	7
ENSG00000047365	572	1401.11	0.523	36
ENSG00000213988	1335	762.518	0.58	36
ENSG00000180035	2031	2250.18	0.641	36
ENSG00000142528	1516	1228.24	0.596	36
ENSG00000047634	5	0.032	0.377	36
ENSG00000196263	535	601.663	0.591	8
ENSG00000197016	857	865.396	0.547	36
ENSG00000047849	659	1018.82	0.531	36
ENSG00000213654	575	560.546	0.901	67
ENSG00000148143	2252	2334.67	0.664	36
ENSG00000071539	385	932.592	0.6	7
ENSG00000197714	44	1.427	0.468	36
ENSG00000048471	1821	4452.43	0.625	36
ENSG00000178187	1103	267.339	0.564	36
ENSG00000112200	1434	1044.96	0.589	36
ENSG00000048740	872	484.791	0.548	36
ENSG00000048828	1408	2087.86	0.589	36
ENSG00000124459	2201	4525.85	0.659	36
ENSG00000173275	243	35.635	0.506	8
ENSG00000083838	743	1954.6	0.538	36
ENSG00000185219	2805	5493.06	0.724	36
ENSG00000167685	560	629.154	0.515	36
ENSG00000180855	494	722.994	0.518	36
ENSG00000198342	718	261.26	0.534	36
ENSG00000197044	952	1321.09	0.552	36
ENSG00000049656	438	128.14	0.512	36
ENSG00000171295	588	207.412	0.521	36
ENSG00000049883	970	1253.94	0.555	36
ENSG00000161800	381	1355.77	0.6	7
ENSG00000197857	458	282.268	0.575	8
ENSG00000171291	1442	1522.6	0.589	36
ENSG00000197647	594	473.262	0.521	36
ENSG00000050438	532	129.219	0.525	36
ENSG00000006634	399	950.418	0.599	7
ENSG00000196705	1375	1279.28	0.584	36
ENSG00000118620	1746	4350.77	0.616	36
ENSG00000163468	379	2364.93	0.599	7
ENSG00000198521	2050	2931.49	0.643	36
ENSG00000100749	389	2702.1	0.598	7
ENSG00000051382	1717	3082.87	0.615	36
ENSG00000129810	385	965.609	0.598	7
ENSG00000130818	1947	3228.92	0.634	36
ENSG00000204947	956	742.359	0.555	36
ENSG00000102935	85	49.007	0.485	8
ENSG00000101003	369	1361.08	0.595	7
ENSG00000052795	1326	1064.32	0.582	36
ENSG00000105136	761	922.119	0.536	36
ENSG00000196724	2089	2729.02	0.648	36
ENSG00000173480	446	320.157	0.573	8
ENSG00000171320	379	702.81	0.595	7
ENSG00000108559	395	954.903	0.595	7
ENSG00000147124	3219	11757.5	0.777	36
ENSG00000175213	790	442.693	0.538	36
ENSG00000215421	2746	4382.58	0.717	36
ENSG00000176222	4	0	0.373	8
ENSG00000197024	2771	5927.93	0.72	36
ENSG00000186812	643	1884.57	0.632	8
ENSG00000160908	538	170.238	0.524	36
ENSG00000124613	1359	656.575	0.585	36
ENSG00000054967	148	30.145	0.484	36
ENSG00000187595	99	4.113	0.482	8
ENSG00000101057	367	1576.93	0.594	7
ENSG00000126746	2819	8838.88	0.727	36
ENSG00000111247	387	764.418	0.594	7
ENSG00000055208	226	130.951	0.493	36
ENSG00000161298	484	728.387	0.588	8
ENSG00000075407	1947	1780.66	0.636	36
ENSG00000165244	1670	1293.26	0.61	36
ENSG00000160094	2192	2388.39	0.657	36
ENSG00000137513	386	2194.42	0.594	7
ENSG00000177932	2789	5234.18	0.723	36
ENSG00000178338	392	182.596	0.55	8
ENSG00000169131	683	373.058	0.532	36
ENSG00000230124	373	1862.18	0.594	7
ENSG00000256683	456	171.411	0.517	36
ENSG00000166478	385	1471.7	0.592	7
ENSG00000197937	690	386.279	0.535	36
ENSG00000113761	2027	2276.95	0.642	36
ENSG00000251247	215	28.645	0.487	36
ENSG00000088876	1872	2297.74	0.628	36
ENSG00000131061	1606	1930.61	0.603	36
ENSG00000058668	257	69.057	0.499	36
ENSG00000196378	1286	802.408	0.576	36
ENSG00000130684	613	588.495	0.608	8
ENSG00000198026	592	1470.9	0.611	8
ENSG00000198185	454	241.897	0.559	8
ENSG00000160961	1781	4540.36	0.618	36
ENSG00000130844	542	155.317	0.522	36
ENSG00000162664	2748	5300.55	0.718	36
ENSG00000059728	55	4.239	0.467	36
ENSG00000249471	1146	1099.21	0.567	36
ENSG00000059769	60	95.305	0.472	36
ENSG00000083812	1344	1331.09	0.583	36
ENSG00000060237	1685	2120.96	0.612	36
ENSG00000146143	372	932.868	0.592	7
ENSG00000182986	939	1087.51	0.551	36
ENSG00000166188	2128	3126.52	0.651	36
ENSG00000171467	3028	6196.45	0.752	36
ENSG00000130803	2683	5542.77	0.71	36
ENSG00000205903	510	488.853	0.589	8
ENSG00000197935	1367	799.458	0.584	36
ENSG00000131845	1715	2391.72	0.614	36
ENSG00000089335	800	1489.84	0.541	36
ENSG00000154920	1364	942.919	0.582	36
ENSG00000168661	1691	1782.28	0.611	36
ENSG00000166526	1451	984.557	0.591	36
ENSG00000062650	2107	4616.66	0.65	36
ENSG00000170684	425	184.09	0.542	8
ENSG00000188994	1960	2089.19	0.636	36
ENSG00000063046	957	380.859	0.552	36
ENSG00000063127	21	82.199	0.436	36
ENSG00000141040	1375	1339.55	0.586	36
ENSG00000187607	1758	1069.88	0.616	36
ENSG00000267508	1149	602.146	0.567	36
ENSG00000186026	287	234.468	0.489	36
ENSG00000167637	2129	3010.82	0.652	36
ENSG00000170265	1982	2898.57	0.637	36
ENSG00000162702	2106	2129.11	0.649	36
ENSG00000137871	86	37.407	0.47	36
ENSG00000056277	2429	3940.61	0.681	36
ENSG00000198538	341	115.113	0.506	36
ENSG00000158805	666	1311.07	0.634	8
ENSG00000064201	5	1.059	0.346	36
ENSG00000063587	2133	2960.84	0.653	36
ENSG00000171606	650	81.106	0.531	36
ENSG00000114346	387	1011.85	0.592	7
ENSG00000090612	823	181.48	0.543	36
ENSG00000174652	305	110.919	0.497	36
ENSG00000083844	1490	1992.65	0.595	36
ENSG00000006194	1992	2011.24	0.639	36
ENSG00000064651	303	66.867	0.504	36
ENSG00000064687	50	373.142	0.459	36
ENSG00000254004	1345	1638.65	0.582	36
ENSG00000198393	1394	1309.7	0.586	36
ENSG00000064726	303	226.311	0.501	36
ENSG00000121864	384	1115.63	0.591	7
ENSG00000152454	1037	482.173	0.559	36
ENSG00000213096	1433	1843.02	0.589	36
ENSG00000256771	1795	2088.06	0.62	36
ENSG00000064999	1542	981.409	0.6	36
ENSG00000198169	479	243.106	0.575	8
ENSG00000196150	2138	1893.74	0.652	36
ENSG00000198105	445	2099.34	0.582	8
ENSG00000172466	2170	2873.97	0.656	36
ENSG00000138442	382	1509.63	0.591	7
ENSG00000065154	41	3.91	0.447	36
ENSG00000130856	2141	2225.33	0.654	36
ENSG00000159917	1737	2552.1	0.617	36
ENSG00000263002	1421	1143.79	0.589	36
ENSG00000065320	91	39.291	0.482	36
ENSG00000145386	368	862.128	0.591	7
ENSG00000065413	433	92.171	0.516	36
ENSG00000159882	542	267.092	0.52	36
ENSG00000065457	697	327.58	0.536	36
ENSG00000131115	1536	2904.62	0.598	36
ENSG00000256294	1797	2321.29	0.621	36
ENSG00000267680	236	186.001	0.484	8
ENSG00000178386	313	81.131	0.502	36
ENSG00000065613	1406	2728.73	0.587	36
ENSG00000108344	366	4304.31	0.591	7
ENSG00000159905	1963	1661.66	0.637	36
ENSG00000196387	404	2023.87	0.591	7
ENSG00000143207	393	1796.05	0.59	7
ENSG00000065923	6	0.018	0.412	36
ENSG00000165804	397	99.591	0.503	36
ENSG00000085644	1107	1099.86	0.564	36
ENSG00000170260	2242	3763.77	0.663	36
ENSG00000121417	1370	3792.34	0.584	36
ENSG00000075702	1545	2059.45	0.595	36
ENSG00000122386	848	704.877	0.539	36
ENSG00000166261	2269	3254.88	0.664	36
ENSG00000010539	2124	2832.94	0.652	36
ENSG00000275111	2715	5321.86	0.713	36
ENSG00000186448	2900	4704.48	0.736	36
ENSG00000198056	365	1790.34	0.589	7
ENSG00000157429	673	518.97	0.535	36
ENSG00000171860	575	445.142	0.901	67
ENSG00000096654	1969	2057.51	0.636	36
ENSG00000147118	2463	4519.73	0.687	36
ENSG00000197841	406	280.429	0.511	36
ENSG00000066583	5	0	0.419	36
ENSG00000066629	530	103.383	0.521	36
ENSG00000167384	1625	2441.15	0.605	36
ENSG00000154957	844	950.272	0.547	36
ENSG00000105497	1473	1435.28	0.594	36
ENSG00000103343	2140	3155.87	0.653	36
ENSG00000186272	1351	1179.31	0.583	36
ENSG00000175787	580	901.252	0.609	8
ENSG00000170949	1882	3176.31	0.629	36
ENSG00000066926	49	1.956	0.473	36
ENSG00000170631	1560	880.36	0.599	36
ENSG00000147117	172	66.863	0.503	8
ENSG00000067141	1369	2465.79	0.586	36
ENSG00000067177	81	19.245	0.47	36
ENSG00000204920	1636	2211.7	0.607	36
ENSG00000067208	657	299.832	0.529	36
ENSG00000179909	32	0.679	0.469	8
ENSG00000163848	2193	5078.05	0.659	36
ENSG00000167635	2729	7011.08	0.715	36
ENSG00000183684	361	2737.78	0.588	7
ENSG00000115568	2787	6426.61	0.722	36
ENSG00000131127	471	268.381	0.577	8
ENSG00000152253	355	602.327	0.588	7
ENSG00000067704	1036	1325.03	0.559	36
ENSG00000126787	355	2285.36	0.587	7
ENSG00000127423	350	607.343	0.587	7
ENSG00000067900	2147	3565.44	0.654	36
ENSG00000196646	1043	1108.29	0.558	36
ENSG00000213762	1296	1825.91	0.577	36
ENSG00000125846	1075	1502.44	0.559	36
ENSG00000131849	790	586.061	0.543	36
ENSG00000172262	2497	4287.93	0.689	36
ENSG00000197961	1190	813.61	0.569	36
ENSG00000164631	1106	1100.4	0.565	36
ENSG00000152926	1118	1184.82	0.567	36
ENSG00000178150	209	21.276	0.489	36
ENSG00000062370	1526	2049.07	0.598	36
ENSG00000196247	1593	1539.23	0.603	36
ENSG00000181896	503	379.124	0.512	36
ENSG00000197020	1530	1712.37	0.597	36
ENSG00000256223	1283	482.864	0.579	36
ENSG00000101040	2345	1866.34	0.674	36
ENSG00000165724	1076	676.273	0.557	36
ENSG00000138964	574	459.678	0.9	67
ENSG00000015171	1810	3757.01	0.622	36
ENSG00000132950	179	69.469	0.491	36
ENSG00000068878	1725	2564.94	0.615	36
ENSG00000068885	180	668.76	0.488	36
ENSG00000146463	2665	6905.97	0.708	36
ENSG00000147130	2816	6373.75	0.726	36
ENSG00000121741	1674	1216.27	0.61	36
ENSG00000125885	2334	3039.09	0.672	36
ENSG00000122515	588	1257.78	0.617	8
ENSG00000108175	2239	3547.95	0.663	36
ENSG00000069667	187	27.2	0.494	36
ENSG00000166432	502	393.378	0.573	8
ENSG00000198315	2946	6953.46	0.742	36
ENSG00000196345	1169	890.31	0.567	36
ENSG00000196652	2444	6780.26	0.684	36
ENSG00000187626	2291	2572.45	0.667	36
ENSG00000189298	2230	2280.9	0.661	36
ENSG00000155592	2808	4576.96	0.725	36
ENSG00000106261	2549	3317.77	0.696	36
ENSG00000197050	365	3078.57	0.586	7
ENSG00000070269	228	29.716	0.498	36
ENSG00000070366	1823	5246.04	0.624	36
ENSG00000174306	1389	1988.13	0.589	36
ENSG00000178764	1287	2587.64	0.58	36
ENSG00000165156	1192	1291.6	0.571	36
ENSG00000138658	1938	1895.09	0.633	36
ENSG00000070444	1473	2809.57	0.595	36
ENSG00000197114	568	578.577	0.595	8
ENSG00000220201	555	485.09	0.586	8
ENSG00000157077	2343	3087.27	0.673	36
ENSG00000070614	1790	2547.66	0.621	36
ENSG00000072121	1515	1506.46	0.598	36
ENSG00000070718	169	18.545	0.491	36
ENSG00000070756	299	95.671	0.5	36
ENSG00000165861	1382	1534.25	0.587	36
ENSG00000187954	365	433.616	0.552	8
ENSG00000188070	520	2219.32	0.601	8
ENSG00000152455	377	1066.08	0.585	7
ENSG00000179588	77	3.094	0.454	36
ENSG00000186660	2619	5675.01	0.703	36
ENSG00000071054	1698	1023.68	0.613	36
ENSG00000184939	1937	3759.05	0.635	36
ENSG00000071189	463	274.38	0.515	36
ENSG00000071242	45	5.589	0.458	36
ENSG00000181007	17	0.144	0.455	8
ENSG00000187801	288	321.879	0.542	8
ENSG00000071537	804	455.9	0.541	36
ENSG00000020256	2139	2803.1	0.652	36
ENSG00000196670	2877	7899.48	0.734	36
ENSG00000181638	1327	716.491	0.582	36
ENSG00000136866	1220	708.376	0.572	36
ENSG00000143228	373	782.26	0.585	7
ENSG00000180787	154	8.432	0.495	36
ENSG00000136718	340	3483.67	0.585	7
ENSG00000196867	569	177.027	0.526	36
ENSG00000198939	684	368.419	0.534	36
ENSG00000072062	214	24.491	0.492	36
ENSG00000142065	1295	1215.21	0.579	36
ENSG00000165480	341	547.945	0.583	7
ENSG00000091656	723	112.353	0.539	36
ENSG00000136367	580	1806.01	0.613	8
ENSG00000133858	460	336.69	0.571	8
ENSG00000066827	2004	2329.21	0.639	36
ENSG00000156639	1599	3778.66	0.604	36
ENSG00000158552	42	2.375	0.413	36
ENSG00000211460	382	1208.62	0.583	7
ENSG00000148516	1891	2210.18	0.629	36
ENSG00000072422	498	129.786	0.516	36
ENSG00000099904	364	320.98	0.553	8
ENSG00000163812	640	500.286	0.531	36
ENSG00000163507	374	946.968	0.583	7
ENSG00000175893	89	43.021	0.495	8
ENSG00000204160	569	217.369	0.519	36
ENSG00000186908	1439	1937.59	0.591	36
ENSG00000102383	410	56.255	0.517	36
ENSG00000033030	1626	2141.13	0.606	36
ENSG00000129195	331	1239.9	0.582	7
ENSG00000125319	1653	1414.72	0.606	36
ENSG00000072840	1083	1997.73	0.564	36
ENSG00000247315	1889	1893.94	0.628	36
ENSG00000140948	704	4203.26	0.652	8
ENSG00000126970	174	1583.24	0.501	8
ENSG00000123485	1136	501.804	0.561	36
ENSG00000146858	19	0.052	0.46	36
ENSG00000144161	1295	1567.32	0.58	36
ENSG00000100403	904	1067.36	0.548	36
ENSG00000122299	2925	6791.49	0.739	36
ENSG00000188177	1140	784.157	0.568	36
ENSG00000130749	2436	3463.84	0.683	36
ENSG00000014164	1540	1048.1	0.596	36
ENSG00000158545	2746	5228.23	0.717	36
ENSG00000100722	2162	3820.27	0.655	36
ENSG00000123200	2041	1813.53	0.644	36
ENSG00000073921	978	1096.65	0.554	36
ENSG00000185905	574	453.611	0.9	67
ENSG00000135482	1162	538.582	0.57	36
ENSG00000157456	334	527.205	0.58	7
ENSG00000213588	1869	1334.89	0.626	36
ENSG00000273274	466	1328.32	0.587	8
ENSG00000160062	895	255.836	0.545	36
ENSG00000185480	373	687.913	0.58	7
ENSG00000074603	1059	1540.87	0.561	36
ENSG00000074621	470	592.276	0.516	36
ENSG00000168795	1463	3729.74	0.592	36
ENSG00000168826	2127	2217.07	0.651	36
ENSG00000204859	319	43.926	0.532	8
ENSG00000119574	573	309.176	0.518	36
ENSG00000196323	2096	3151	0.649	36
ENSG00000169155	2376	3166.3	0.678	36
ENSG00000184677	2628	4184.65	0.705	36
ENSG00000166860	2995	5946.22	0.747	36
ENSG00000185278	683	2138.52	0.639	8
ENSG00000075240	363	399.475	0.511	36
ENSG00000177125	2352	3084.56	0.674	36
ENSG00000177485	2337	4726.04	0.672	36
ENSG00000172375	453	2251.62	0.586	8
ENSG00000075391	752	565.173	0.537	36
ENSG00000185670	353	76.425	0.506	36
ENSG00000171448	1688	1981.56	0.611	36
ENSG00000089775	268	27.634	0.507	8
ENSG00000112365	2089	3060.05	0.648	36
ENSG00000075539	1837	2196.97	0.626	36
ENSG00000236104	198	26.57	0.493	36
ENSG00000173276	1509	2309.94	0.597	36
ENSG00000181472	2346	3159.03	0.673	36
ENSG00000179456	219	362.747	0.522	8
ENSG00000075785	44	6.946	0.464	36
ENSG00000116809	1877	2069.47	0.627	36
ENSG00000198081	1311	1390.48	0.581	36
ENSG00000204366	552	2600.21	0.609	8
ENSG00000066422	1741	1709.07	0.616	36
ENSG00000075945	164	150.945	0.491	36
ENSG00000205189	2562	2997.32	0.697	36
ENSG00000126804	1113	491.878	0.565	36
ENSG00000082068	362	951.754	0.579	7
ENSG00000100426	1950	3135.46	0.634	36
ENSG00000132846	1628	2352.45	0.608	36
ENSG00000214717	1456	3235.25	0.593	36
ENSG00000163374	2217	5063.66	0.66	36
ENSG00000100811	2356	2357.89	0.675	36
ENSG00000076351	234	68.719	0.501	36
ENSG00000076356	788	555.755	0.542	36
ENSG00000185728	1168	959.936	0.568	36
ENSG00000076513	1564	1790.54	0.602	36
ENSG00000076555	455	1720.5	0.518	36
ENSG00000198492	1300	599.756	0.579	36
ENSG00000149658	488	116.62	0.52	36
ENSG00000047188	1569	6075.07	0.603	36
ENSG00000076685	1297	1747.28	0.579	36
ENSG00000076770	3	0	0.388	36
ENSG00000083896	3194	9989.82	0.774	36
ENSG00000100027	364	535.328	0.555	8
ENSG00000180667	1383	410.975	0.587	36
ENSG00000119596	2942	6393.63	0.741	36
ENSG00000106636	246	61.007	0.5	36
ENSG00000104957	416	337.836	0.554	8
ENSG00000153044	340	825.353	0.579	7
ENSG00000077147	1521	2133.54	0.596	36
ENSG00000250067	716	1762.71	0.643	8
ENSG00000181704	812	367.849	0.542	36
ENSG00000077232	1129	1331.37	0.565	36
ENSG00000052723	381	1791.69	0.579	7
ENSG00000198830	337	771.497	0.579	7
ENSG00000176105	1515	842.372	0.596	36
ENSG00000163872	2675	3854.53	0.709	36
ENSG00000076382	1730	1275.62	0.614	36
ENSG00000134684	468	328.825	0.517	36
ENSG00000103489	307	593.652	0.544	8
ENSG00000173950	943	313.622	0.548	36
ENSG00000144354	1385	731.697	0.585	36
ENSG00000114127	1448	1297.92	0.592	36
ENSG00000079246	1838	1963.79	0.624	36
ENSG00000126215	314	154.894	0.529	8
ENSG00000087586	329	931.491	0.577	7
ENSG00000073050	1053	615.175	0.558	36
ENSG00000143324	1689	2387.29	0.612	36
ENSG00000184575	622	105.336	0.529	36
ENSG00000130227	2416	2975.25	0.681	36
ENSG00000169180	2282	3521.66	0.667	36
ENSG00000124571	2731	5097.53	0.715	36
ENSG00000132953	2464	3275.76	0.686	36
ENSG00000078140	653	381.751	0.53	36
ENSG00000082898	2008	2629.12	0.64	36
ENSG00000196236	68	26.882	0.465	36
ENSG00000078237	23	0.067	0.468	36
ENSG00000108039	1731	1802.26	0.614	36
ENSG00000136936	516	130.165	0.522	36
ENSG00000254469	156	14.957	0.492	36
ENSG00000171044	40	0.977	0.475	8
ENSG00000101966	2129	3157	0.652	36
ENSG00000141968	572	455.98	0.897	67
ENSG00000076924	1507	1492.58	0.593	36
ENSG00000047644	1595	676.216	0.605	36
ENSG00000075340	492	2069.67	0.591	8
ENSG00000121621	340	636.341	0.577	7
ENSG00000109046	399	127.276	0.544	8
ENSG00000124535	1904	1567.51	0.629	36
ENSG00000078902	65	78.363	0.453	36
ENSG00000079102	31	0.081	0.456	36
ENSG00000165392	2363	2904.05	0.675	36
ENSG00000116213	908	301.749	0.546	36
ENSG00000120334	347	746.87	0.577	7
ENSG00000154764	12	0.182	0.413	8
ENSG00000115596	10	0.445	0.374	8
ENSG00000108379	4	0.085	0.405	8
ENSG00000079308	620	318.078	0.53	36
ENSG00000196632	2024	1145.07	0.642	36
ENSG00000079332	245	73.359	0.494	36
ENSG00000011451	2056	2735.39	0.643	36
ENSG00000157954	655	406.237	0.532	36
ENSG00000095397	166	25.095	0.491	8
ENSG00000127578	458	423.965	0.577	8
ENSG00000147140	2479	4083.81	0.687	36
ENSG00000105875	403	449.2	0.515	36
ENSG00000161996	686	1219.59	0.625	8
ENSG00000140006	1113	440.55	0.564	36
ENSG00000166359	420	402.665	0.568	8
ENSG00000187260	48	13.895	0.469	8
ENSG00000079974	20	28.74	0.44	36
ENSG00000123154	425	145.255	0.498	36
ENSG00000164091	2807	4665.99	0.724	36
ENSG00000080200	1618	1726.21	0.606	36
ENSG00000010244	1632	1477.66	0.605	36
ENSG00000047230	2277	3123.73	0.666	36
ENSG00000080371	163	26.941	0.487	36
ENSG00000080503	630	1470.03	0.53	36
ENSG00000080561	17	0.255	0.441	36
ENSG00000115368	1892	2301.82	0.629	36
ENSG00000144635	342	1400.87	0.577	7
ENSG00000177082	284	50.445	0.519	8
ENSG00000163320	365	1565.06	0.577	7
ENSG00000164045	1595	1064.4	0.602	36
ENSG00000178252	792	4557.22	0.678	8
ENSG00000163006	364	1132.67	0.577	7
ENSG00000103091	517	676.814	0.593	8
ENSG00000126261	343	2140.94	0.576	7
ENSG00000137492	372	1344.33	0.576	7
ENSG00000196363	2237	3762.5	0.662	36
ENSG00000114742	2012	2587.11	0.641	36
ENSG00000085433	1181	2207.49	0.571	36
ENSG00000227057	1074	577.481	0.557	36
ENSG00000141580	28	4.153	0.454	8
ENSG00000163811	1652	2803.43	0.606	36
ENSG00000160193	1512	1026.8	0.595	36
ENSG00000134987	2304	3968.89	0.669	36
ENSG00000118965	2133	5954.7	0.653	36
ENSG00000136709	3024	6271.83	0.751	36
ENSG00000065183	2369	3412.75	0.675	36
ENSG00000184465	638	1168.37	0.621	8
ENSG00000162923	1952	1671.17	0.634	36
ENSG00000127580	480	414.198	0.51	36
ENSG00000140153	1505	1155.55	0.595	36
ENSG00000157796	843	2225.33	0.547	36
ENSG00000161888	317	996.539	0.575	7
ENSG00000166508	1731	1943.62	0.613	36
ENSG00000101940	164	143.68	0.472	36
ENSG00000082438	359	278.489	0.511	36
ENSG00000121481	373	1051.66	0.575	7
ENSG00000198554	1902	1985.69	0.63	36
ENSG00000111679	568	501.435	0.892	67
ENSG00000082641	543	580.957	0.522	36
ENSG00000163625	2078	3742.35	0.648	36
ENSG00000139668	1176	518.687	0.571	36
ENSG00000085449	1792	1216.32	0.621	36
ENSG00000254726	464	1838.67	0.586	8
ENSG00000164109	347	696.587	0.575	7
ENSG00000084463	1119	345.618	0.564	36
ENSG00000239779	660	1115.89	0.62	8
ENSG00000083223	797	1025.98	0.54	36
ENSG00000083290	56	1.303	0.466	36
ENSG00000106299	665	542.956	0.533	36
ENSG00000181404	397	102.499	0.548	8
ENSG00000182484	120	2.842	0.479	8
ENSG00000197177	399	1577.68	0.568	8
ENSG00000122122	568	385.144	0.892	67
ENSG00000167992	115	67.117	0.5	8
ENSG00000083720	207	142.633	0.499	36
ENSG00000102763	1611	1190.84	0.606	36
ENSG00000115758	339	610.685	0.575	7
ENSG00000010610	566	466.191	0.89	67
ENSG00000143119	566	457.842	0.89	67
ENSG00000059377	565	424.975	0.889	67
ENSG00000176834	671	1007.52	0.534	36
ENSG00000064703	358	1331.72	0.575	7
ENSG00000141543	320	1566.13	0.575	7
ENSG00000156931	2038	2517.64	0.644	36
ENSG00000129696	341	962.146	0.574	7
ENSG00000143952	2211	3621.65	0.66	36
ENSG00000084093	1361	1456	0.585	36
ENSG00000084112	1483	1409.11	0.595	36
ENSG00000141252	533	2085.55	0.604	8
ENSG00000223501	2374	4606.21	0.676	36
ENSG00000149823	967	473.045	0.551	36
ENSG00000084652	1293	977.414	0.58	36
ENSG00000004766	818	517.493	0.543	36
ENSG00000132612	528	233.278	0.521	36
ENSG00000084710	611	468.961	0.529	36
ENSG00000136631	1408	980.628	0.587	36
ENSG00000084733	549	499.384	0.523	36
ENSG00000006715	1113	1597.45	0.566	36
ENSG00000166887	1483	2511.34	0.596	36
ENSG00000164087	320	1101.09	0.574	7
ENSG00000111786	319	1658.44	0.574	7
ENSG00000136100	487	238.932	0.519	36
ENSG00000069329	1483	3110.68	0.594	36
ENSG00000085377	114	22.234	0.478	36
ENSG00000184056	165	7.742	0.479	8
ENSG00000151502	1549	4361.83	0.601	36
ENSG00000215305	1258	2494.86	0.574	36
ENSG00000048707	1863	2769.72	0.629	36
ENSG00000132549	2507	3679.09	0.692	36
ENSG00000197969	1830	2644.05	0.626	36
ENSG00000160695	929	713.478	0.552	36
ENSG00000101336	565	386.124	0.889	67
ENSG00000203747	565	378.901	0.889	67
ENSG00000178201	296	282.445	0.532	8
ENSG00000085733	590	156.733	0.528	36
ENSG00000165025	564	406.43	0.887	67
ENSG00000085788	1146	672.587	0.568	36
ENSG00000176102	335	821.689	0.574	7
ENSG00000196715	461	150.321	0.517	36
ENSG00000164944	2609	5990.63	0.701	36
ENSG00000085982	730	646.973	0.539	36
ENSG00000141219	338	1966.55	0.574	7
ENSG00000134086	1400	733.611	0.587	36
ENSG00000205208	348	521.319	0.573	7
ENSG00000028203	1218	1006.39	0.573	36
ENSG00000136451	2177	3246.17	0.657	36
ENSG00000151650	86	53.098	0.7	13
ENSG00000123338	564	350.846	0.887	67
ENSG00000100483	187	108.508	0.481	8
ENSG00000175073	1766	908.305	0.619	36
ENSG00000165280	709	419.594	0.533	36
ENSG00000111445	320	1299.76	0.572	7
ENSG00000038427	537	43.486	0.523	36
ENSG00000237649	1324	731.827	0.578	36
ENSG00000160293	1384	896.266	0.586	36
ENSG00000160255	563	431.727	0.886	67
ENSG00000143494	59	9.201	0.47	8
ENSG00000071246	1543	1124.64	0.6	36
ENSG00000204394	1429	1466.65	0.586	36
ENSG00000124164	1480	1488.02	0.595	36
ENSG00000106462	1354	834.58	0.582	36
ENSG00000172349	563	387.082	0.886	67
ENSG00000103043	1639	1763.2	0.607	36
ENSG00000087111	595	163.257	0.528	36
ENSG00000093009	314	487.701	0.572	7
ENSG00000135972	325	1582.99	0.572	7
ENSG00000117597	1556	1180.17	0.601	36
ENSG00000000460	350	566.022	0.572	7
ENSG00000120800	2510	3901.32	0.69	36
ENSG00000164338	1494	1419.71	0.595	36
ENSG00000156697	1374	1163.06	0.586	36
ENSG00000124641	307	1278.7	0.572	7
ENSG00000132952	797	417.73	0.541	36
ENSG00000138592	1178	1846.81	0.57	36
ENSG00000187555	3134	8200.15	0.765	36
ENSG00000148429	1340	1085.29	0.583	36
ENSG00000111667	267	3249.77	0.504	36
ENSG00000164663	748	6408.76	0.666	8
ENSG00000090686	2616	4193.33	0.703	36
ENSG00000170242	2897	10643.8	0.736	36
ENSG00000123552	87	39.866	0.467	36
ENSG00000106346	2943	7075.75	0.74	36
ENSG00000114316	2496	5771.07	0.689	36
ENSG00000213347	524	223.797	0.507	36
ENSG00000170185	1812	3441.18	0.623	36
ENSG00000135913	2579	5753.25	0.698	36
ENSG00000055483	2063	2478.46	0.646	36
ENSG00000115464	2642	5804.23	0.706	36
ENSG00000088280	124	22.397	0.487	36
ENSG00000158796	309	1348.82	0.572	7
ENSG00000170832	1963	2675.41	0.637	36
ENSG00000135093	1965	3168.6	0.636	36
ENSG00000178999	313	720.908	0.571	7
ENSG00000137812	1470	946.396	0.59	36
ENSG00000048028	2925	6403.61	0.739	36
ENSG00000273820	1396	738.82	0.587	36
ENSG00000162402	2539	2737.64	0.694	36
ENSG00000124422	2307	3327.7	0.67	36
ENSG00000143258	1911	2890.46	0.63	36
ENSG00000136878	470	1566.81	0.587	8
ENSG00000172046	2478	3835.79	0.687	36
ENSG00000156256	1309	1615.28	0.58	36
ENSG00000058056	2701	4003.74	0.712	36
ENSG00000102226	1627	1250.11	0.607	36
ENSG00000103194	2647	4513.91	0.706	36
ENSG00000162607	2085	3052.64	0.648	36
ENSG00000163159	306	886.738	0.571	7
ENSG00000105176	1472	1604.36	0.592	36
ENSG00000197535	327	1911.56	0.548	8
ENSG00000106608	703	944.49	0.536	36
ENSG00000135763	2720	4401.62	0.714	36
ENSG00000142207	1497	819.945	0.596	36
ENSG00000089057	1186	1037.03	0.572	36
ENSG00000079785	326	1081.01	0.571	7
ENSG00000110375	58	2.7	0.47	8
ENSG00000089123	39	0.888	0.468	36
ENSG00000125351	1296	991.135	0.58	36
ENSG00000169062	345	160.297	0.551	8
ENSG00000005007	2253	3829.4	0.664	36
ENSG00000059145	550	1413.77	0.604	8
ENSG00000132478	1423	763.351	0.587	36
ENSG00000076248	378	128.787	0.512	36
ENSG00000171786	188	150.723	0.51	8
ENSG00000124602	522	466.465	0.587	8
ENSG00000140553	700	591.183	0.534	36
ENSG00000114491	1017	500.746	0.556	36
ENSG00000140474	573	691.675	0.592	8
ENSG00000177169	414	883.947	0.57	8
ENSG00000087206	1192	676.011	0.571	36
ENSG00000196584	2101	2792.88	0.649	36
ENSG00000089737	165	44.146	0.497	36
ENSG00000102595	94	36.785	0.477	36
ENSG00000136731	2312	3280.31	0.67	36
ENSG00000109814	529	172.43	0.518	36
ENSG00000174780	351	783.951	0.57	7
ENSG00000175564	662	1096.12	0.63	8
ENSG00000163794	175	58.187	0.483	8
ENSG00000090006	60	11.274	0.45	36
ENSG00000198276	405	267.14	0.551	8
ENSG00000143179	1819	1580.35	0.622	36
ENSG00000033627	343	1854.69	0.558	8
ENSG00000163155	307	1394.62	0.57	7
ENSG00000116750	1340	1011.5	0.581	36
ENSG00000163960	2513	4197.73	0.692	36
ENSG00000169016	327	1395.33	0.57	7
ENSG00000144224	1552	3236.77	0.599	36
ENSG00000215114	1928	1797.34	0.634	36
ENSG00000165512	325	1012.92	0.569	7
ENSG00000175063	306	881.393	0.569	7
ENSG00000108312	2755	6008.21	0.718	36
ENSG00000170515	302	990.054	0.569	7
ENSG00000185414	317	979.049	0.569	7
ENSG00000104517	2884	6736.7	0.734	36
ENSG00000127481	2283	2846.75	0.668	36
ENSG00000144357	2108	3192.91	0.65	36
ENSG00000090621	362	152.33	0.505	36
ENSG00000024048	2427	3436.35	0.683	36
ENSG00000159459	1652	1725.02	0.609	36
ENSG00000166451	329	589.612	0.569	7
ENSG00000160803	2405	3762.72	0.679	36
ENSG00000188021	1377	664.667	0.586	36
ENSG00000135018	1305	1286.3	0.58	36
ENSG00000153560	2695	3983.02	0.712	36
ENSG00000090863	1301	1430.86	0.581	36
ENSG00000185019	920	776.323	0.549	36
ENSG00000157741	2234	2375.85	0.663	36
ENSG00000118900	2705	6151.45	0.713	36
ENSG00000105750	328	891.674	0.568	7
ENSG00000120942	1693	961.127	0.612	36
ENSG00000103353	2263	2335.87	0.665	36
ENSG00000130939	2042	1623.94	0.643	36
ENSG00000110344	2708	7862.3	0.713	36
ENSG00000091039	428	96.677	0.511	36
ENSG00000151148	2066	2453.43	0.647	36
ENSG00000114062	2025	2880.39	0.642	36
ENSG00000091140	277	86.978	0.502	36
ENSG00000091157	1183	1776.11	0.571	36
ENSG00000091436	672	381.039	0.53	36
ENSG00000091527	909	795.742	0.549	36
ENSG00000091542	300	53.585	0.506	36
ENSG00000164466	300	1496.05	0.568	7
ENSG00000244687	507	284.01	0.58	8
ENSG00000142230	308	1971.06	0.568	7
ENSG00000166788	298	944.763	0.568	7
ENSG00000107341	851	302.105	0.543	36
ENSG00000160714	601	241.703	0.527	36
ENSG00000175931	2012	1559.15	0.641	36
ENSG00000123136	317	1503.46	0.568	7
ENSG00000103275	955	274.189	0.551	36
ENSG00000184787	672	1140.61	0.634	8
ENSG00000132388	952	247.472	0.552	36
ENSG00000135451	946	406.671	0.545	36
ENSG00000143569	2845	5137.77	0.729	36
ENSG00000137073	1724	2359.96	0.614	36
ENSG00000246922	626	842.133	0.609	8
ENSG00000092439	901	677.17	0.549	36
ENSG00000112742	318	440.856	0.568	7
ENSG00000153443	383	845.728	0.568	8
ENSG00000033178	1913	2310.83	0.632	36
ENSG00000081307	942	506.305	0.553	36
ENSG00000081721	316	491.549	0.568	7
ENSG00000130985	1909	1500.25	0.631	36
ENSG00000092871	148	73.539	0.487	36
ENSG00000092931	129	39.592	0.492	36
ENSG00000092964	120	17.53	0.487	36
ENSG00000197355	348	125.373	0.529	8
ENSG00000163714	2291	2839.28	0.668	36
ENSG00000063244	1954	3396.06	0.634	36
ENSG00000161265	352	140.522	0.535	8
ENSG00000180198	304	899.442	0.567	7
ENSG00000093183	597	436.959	0.529	36
ENSG00000093217	77	0.176	0.481	36
ENSG00000198874	1500	1131.71	0.596	36
ENSG00000066336	561	485.47	0.884	67
ENSG00000094841	288	153.269	0.499	36
ENSG00000137770	324	783.678	0.567	7
ENSG00000012779	561	421.11	0.884	67
ENSG00000105397	1071	1426.61	0.562	36
ENSG00000277462	340	1053.38	0.566	7
ENSG00000087301	1148	517.137	0.568	36
ENSG00000086712	2001	3551.76	0.64	36
ENSG00000107815	2087	2015.25	0.648	36
ENSG00000134744	2782	6230.34	0.722	36
ENSG00000149016	665	1113.6	0.529	36
ENSG00000078246	1187	660.578	0.572	36
ENSG00000081237	561	354.345	0.884	67
ENSG00000253352	2103	4035.35	0.65	36
ENSG00000095321	194	73.758	0.494	36
ENSG00000143367	47	0.464	0.472	36
ENSG00000091651	313	450.551	0.566	7
ENSG00000128159	608	646.066	0.612	8
ENSG00000081019	340	1100.11	0.566	7
ENSG00000275835	1492	1266.72	0.597	36
ENSG00000095637	793	1232.46	0.541	36
ENSG00000095787	1697	2823.19	0.612	36
ENSG00000137822	2636	3991.12	0.705	36
ENSG00000126216	2662	4927.62	0.708	36
ENSG00000037042	131	40.212	0.48	8
ENSG00000125970	317	3896.03	0.566	7
ENSG00000074935	294	68.187	0.523	8
ENSG00000051180	304	345.709	0.566	7
ENSG00000258947	164	194.109	0.513	8
ENSG00000181790	251	920.082	0.522	8
ENSG00000137267	41	15.967	0.445	8
ENSG00000115163	297	415.222	0.566	7
ENSG00000183010	806	253.05	0.533	36
ENSG00000186141	320	884.878	0.566	7
ENSG00000166402	479	1985.86	0.59	8
ENSG00000136295	856	520.542	0.545	36
ENSG00000099204	1134	1852.71	0.568	36
ENSG00000135298	309	1556.83	0.545	8
ENSG00000099290	711	245.232	0.535	36
ENSG00000124120	1501	1591.67	0.596	36
ENSG00000131044	85	219.117	0.473	36
ENSG00000119685	2148	3018.14	0.655	36
ENSG00000135912	803	403.022	0.545	36
ENSG00000100304	490	262.952	0.512	36
ENSG00000114999	1950	2111.97	0.634	36
ENSG00000065978	305	1227.4	0.566	7
ENSG00000169727	304	3258.34	0.566	7
ENSG00000101407	2490	4277.09	0.689	36
ENSG00000116830	1917	1309.68	0.631	36
ENSG00000172244	328	406.254	0.566	7
ENSG00000125482	2333	2842.04	0.672	36
ENSG00000165914	176	203.905	0.518	8
ENSG00000243725	12	0.144	0.451	36
ENSG00000183891	45	2.609	0.466	8
ENSG00000148468	202	1752.6	0.52	8
ENSG00000115282	578	680.869	0.599	8
ENSG00000182670	1904	1298.11	0.63	36
ENSG00000100154	2044	2349.27	0.644	36
ENSG00000198015	337	1108.74	0.565	7
ENSG00000103852	731	853.429	0.538	36
ENSG00000123607	2393	2574.6	0.678	36
ENSG00000099917	337	311.524	0.501	36
ENSG00000099940	487	247.216	0.52	36
ENSG00000168026	620	872.357	0.61	8
ENSG00000011295	382	107.443	0.514	36
ENSG00000052841	2575	3831.28	0.699	36
ENSG00000163728	344	1632.92	0.534	8
ENSG00000143643	1625	576.124	0.606	36
ENSG00000128881	1777	1633.2	0.621	36
ENSG00000134595	7	0.075	0.369	8
ENSG00000136925	2376	3677.05	0.677	36
ENSG00000178093	160	30.542	0.477	36
ENSG00000139908	1447	862.359	0.593	36
ENSG00000117399	296	754.029	0.564	7
ENSG00000080986	292	447.814	0.564	7
ENSG00000167721	2406	3916.13	0.68	36
ENSG00000100030	730	699.72	0.537	36
ENSG00000168785	562	211.858	0.525	36
ENSG00000140391	136	1097.11	0.481	36
ENSG00000134516	560	454.613	0.883	67
ENSG00000157570	63	30.417	0.482	8
ENSG00000085999	1803	1720.16	0.62	36
ENSG00000110900	46	0.378	0.439	8
ENSG00000171045	580	1493.89	0.615	8
ENSG00000151725	314	430.821	0.564	7
ENSG00000179981	369	1075.93	0.559	8
ENSG00000123297	149	60.214	0.513	8
ENSG00000182173	543	683.197	0.6	8
ENSG00000182481	300	536.58	0.564	7
ENSG00000154743	1469	1098.47	0.594	36
ENSG00000196428	2326	2304.39	0.672	36
ENSG00000100129	181	53.554	0.488	36
ENSG00000103197	2110	2452.65	0.649	36
ENSG00000165699	683	2770.49	0.645	8
ENSG00000100151	16	1.26	0.404	36
ENSG00000196367	2734	5564.37	0.716	36
ENSG00000123329	559	353.362	0.881	67
ENSG00000196689	611	773.981	0.604	8
ENSG00000104972	558	379.934	0.88	67
ENSG00000100991	710	590.016	0.533	36
ENSG00000100221	521	976.573	0.518	36
ENSG00000113368	2037	2298.58	0.642	36
ENSG00000067445	762	5345.89	0.668	8
ENSG00000100416	164	159.95	0.472	36
ENSG00000089685	297	524.452	0.564	7
ENSG00000100242	304	120.812	0.5	36
ENSG00000166166	498	152.412	0.511	36
ENSG00000089195	1244	989.357	0.575	36
ENSG00000126814	1028	395.88	0.557	36
ENSG00000155275	2069	1518.22	0.645	36
ENSG00000099899	32	10.989	0.414	36
ENSG00000122435	496	617.209	0.519	36
ENSG00000101624	334	596.498	0.564	7
ENSG00000066651	98	14.378	0.48	36
ENSG00000165275	447	541.531	0.574	8
ENSG00000104907	646	526.36	0.52	36
ENSG00000120784	301	3672.93	0.563	7
ENSG00000071564	2309	4139.03	0.668	36
ENSG00000100815	2178	3476.48	0.658	36
ENSG00000114841	670	1661.26	0.623	8
ENSG00000100106	236	126.501	0.494	36
ENSG00000038382	655	229.391	0.531	36
ENSG00000184988	558	361.616	0.88	67
ENSG00000141569	218	62.898	0.493	8
ENSG00000116525	462	1197.17	0.587	8
ENSG00000183718	656	1071.16	0.626	8
ENSG00000163462	412	566.737	0.568	8
ENSG00000134253	328	72.829	0.522	8
ENSG00000100422	114	93.871	0.472	36
ENSG00000146063	517	1242.08	0.589	8
ENSG00000204599	1446	1891.86	0.593	36
ENSG00000167549	287	1655.66	0.512	8
ENSG00000015285	556	342.328	0.878	67
ENSG00000108395	1700	4619.53	0.613	36
ENSG00000152503	34	8.209	0.415	8
ENSG00000104228	1502	970.486	0.596	36
ENSG00000197323	2905	5754.4	0.737	36
ENSG00000119401	1189	643.523	0.57	36
ENSG00000110171	505	2295.92	0.594	8
ENSG00000141076	307	1176.27	0.563	7
ENSG00000130726	1423	1333.38	0.585	36
ENSG00000160323	519	1637.33	0.577	8
ENSG00000204713	1827	2296.3	0.621	36
ENSG00000234127	1769	1358.95	0.619	36
ENSG00000122779	1886	2092.25	0.627	36
ENSG00000221926	53	49.956	0.44	8
ENSG00000180228	336	1082.71	0.563	7
ENSG00000154370	1386	1059.4	0.584	36
ENSG00000255690	47	26.807	0.476	36
ENSG00000071575	706	510.627	0.529	36
ENSG00000100580	1568	1132.74	0.602	36
ENSG00000124496	1700	677.932	0.613	36
ENSG00000034053	312	1191.1	0.549	8
ENSG00000115266	1079	4368.09	0.562	36
ENSG00000124731	104	87.909	0.764	13
ENSG00000167632	1822	1592.9	0.623	36
ENSG00000182400	671	198.785	0.532	36
ENSG00000181029	642	96.24	0.531	36
ENSG00000159593	337	698.222	0.563	7
ENSG00000005801	304	842.189	0.562	7
ENSG00000146826	375	284.878	0.547	8
ENSG00000171853	1154	557.252	0.568	36
ENSG00000168538	2645	5527.45	0.706	36
ENSG00000126602	1683	1592.09	0.61	36
ENSG00000182606	1829	1752.54	0.624	36
ENSG00000142945	1191	676.12	0.567	36
ENSG00000135148	1556	1453.71	0.601	36
ENSG00000131653	1735	1623.28	0.615	36
ENSG00000100731	1743	1975.97	0.617	36
ENSG00000175104	213	40.95	0.498	36
ENSG00000082512	305	113.828	0.508	36
ENSG00000133316	297	2257.34	0.562	7
ENSG00000105383	556	340.223	0.878	67
ENSG00000127191	771	446.74	0.537	36
ENSG00000117650	313	395.382	0.562	7
ENSG00000164548	407	499.786	0.508	36
ENSG00000011485	285	3051.77	0.561	7
ENSG00000176058	194	377.164	0.523	8
ENSG00000168078	292	354.781	0.561	7
ENSG00000047410	2936	6167.04	0.74	36
ENSG00000134900	2340	2970.15	0.672	36
ENSG00000167208	556	329.462	0.878	67
ENSG00000104894	555	573.996	0.877	67
ENSG00000162341	487	916.816	0.584	8
ENSG00000078900	514	48.088	0.516	36
ENSG00000143514	1014	1143.9	0.558	36
ENSG00000067369	2386	2798.03	0.678	36
ENSG00000168256	1719	1921.53	0.612	36
ENSG00000155545	337	1045.58	0.561	7
ENSG00000092203	1066	798.471	0.562	36
ENSG00000100949	99	13.668	0.456	36
ENSG00000103460	237	141.693	0.515	8
ENSG00000100368	554	370.953	0.875	67
ENSG00000189164	289	2609.8	0.56	7
ENSG00000160404	120	5.401	0.468	36
ENSG00000100994	34	14.299	0.467	36
ENSG00000169905	1207	411.923	0.573	36
ENSG00000197579	1802	4205.01	0.621	36
ENSG00000163781	2839	5593.24	0.728	36
ENSG00000177302	2650	5431.45	0.706	36
ENSG00000077097	2755	4592.19	0.718	36
ENSG00000158169	2392	3661.5	0.678	36
ENSG00000184428	464	30.808	0.515	36
ENSG00000198900	2229	3673.82	0.661	36
ENSG00000160949	1577	1473.66	0.599	36
ENSG00000154174	2052	2031.48	0.644	36
ENSG00000101109	2028	2358.89	0.643	36
ENSG00000175768	51	3.423	0.457	36
ENSG00000170312	310	445.713	0.56	7
ENSG00000175662	539	3661.78	0.604	8
ENSG00000101152	720	1215.46	0.536	36
ENSG00000132773	551	93.674	0.52	36
ENSG00000078687	728	5298.61	0.66	8
ENSG00000100354	1775	1708.12	0.62	36
ENSG00000090905	635	1090.71	0.622	8
ENSG00000182095	2433	4193.22	0.683	36
ENSG00000064419	2431	3875.69	0.682	36
ENSG00000105576	2359	4687.33	0.675	36
ENSG00000083312	1866	3098.36	0.627	36
ENSG00000162511	554	366.932	0.875	67
ENSG00000173273	2163	1695	0.654	36
ENSG00000061938	666	3818.55	0.642	8
ENSG00000174292	214	64.621	0.518	8
ENSG00000154310	1634	2799.58	0.608	36
ENSG00000115956	553	404.841	0.874	67
ENSG00000125735	61	19.369	0.626	13
ENSG00000160791	553	336.527	0.874	67
ENSG00000129465	552	390.377	0.873	67
ENSG00000205744	552	372.9	0.873	67
ENSG00000167850	552	343.416	0.873	67
ENSG00000149781	551	520.392	0.872	67
ENSG00000141506	551	380.677	0.872	67
ENSG00000101290	603	924.902	0.529	36
ENSG00000159958	661	2773.54	0.639	8
ENSG00000196209	551	338.423	0.872	67
ENSG00000137462	551	312.497	0.872	67
ENSG00000184060	550	345.321	0.871	67
ENSG00000155629	549	613.154	0.869	67
ENSG00000142185	549	536.655	0.869	67
ENSG00000145779	100	154.688	0.749	13
ENSG00000101350	736	1158.34	0.539	36
ENSG00000185215	56	30.682	0.601	13
ENSG00000109079	1426	2084.3	0.59	36
ENSG00000168591	442	323.179	0.515	36
ENSG00000178297	218	86.473	0.525	8
ENSG00000131747	1541	855.897	0.598	36
ENSG00000088325	1546	1052.11	0.598	36
ENSG00000047662	101	99.773	0.478	8
ENSG00000123374	283	946.196	0.56	7
ENSG00000174442	308	445.15	0.559	7
ENSG00000185811	549	336.226	0.869	67
ENSG00000109084	1211	539.341	0.57	36
ENSG00000177728	603	2098.13	0.621	8
ENSG00000115875	313	627.089	0.559	7
ENSG00000137103	276	210.02	0.543	8
ENSG00000155465	549	329.815	0.869	67
ENSG00000174529	255	7.425	0.491	36
ENSG00000101557	75	9.414	0.469	36
ENSG00000177042	125	65.745	0.478	8
ENSG00000101577	876	1177.51	0.548	36
ENSG00000163472	890	756.523	0.548	36
ENSG00000164983	245	21.51	0.499	36
[truncated: 6,500 more rows]

## Sheet: Hypergeometric Test
Gene Count in Module	Negatively Correlated Genes	Overlaps	p_hyper	Module Number		Gene Count in Module	Positively Correlated Genes	Overlaps	p_hyper	Module Number
[truncated: 32 more rows]

[truncated: 18 more sheets: Figure S13, Figure_8, SingleGeneDel, EssentialTaskGeneD, DESeq_Table_dds_NT_TP, DESeq_Table_dds_NT_High, DESeq_Table_dds_NT_Low, DESeq_Table_dds_high_low, HPA_info, Reporter_Met_NT_vs_TP, Reporter_Met_NT_vs_High_TPS, Reporter_Met_NT_vs_Low_TPS, Reporter_Met_High_TPS_vs_Low_TP, NT Model, TP Model, Low TPS Model, High TPS Model, Sheet4]
